# Supplementary material for: Landscape of somatic single nucleotide variants and indels in colorectal cancer and impact on survival
Source: Nat Commun. 2020 Jul 20;11:3644. doi: 10.1038/s41467-020-17386-z (PMC7371703; doi:10.1038/s41467-020-17386-z)
Supplement: Supplementary file 5 — Supplementary Data 2 [file 41467_2020_17386_MOESM5_ESM.xlsx]

## Sheet: Sheet1
Supplementary Data 2. Survival analyses among patients with gene-level or pathway-level somatic mutations by hypermutation status.
Hypermutation status	Subtype	N wildtype*	N mutated*	N alive with mutation	N deaths with mutation	HR**	95% CI	P value***
	Mutated Pathways
all samples	IGF2/PI-3-kinase	1315	364	299	65	1.256	0.94 - 1.677	0.1234
nonhypermutated	IGF2/PI-3-kinase	1127	212	157	55	1.302	0.963 - 1.762	0.0867
hypermutated	IGF2/PI-3-kinase	188	152	142	10	0.858	0.364 - 2.022	0.7257
all samples	MMR	1500	179	166	13	0.591	0.32 - 1.09	0.09215
nonhypermutated	MMR	1304	35	30	5	0.649	0.266 - 1.585	0.3427
hypermutated	MMR	196	144	136	8	0.723	0.285 - 1.833	0.4946
all samples	TP53/ATM	687	992	788	204	1.278	1.013 - 1.611	0.03818
nonhypermutated	TP53/ATM	511	828	639	189	1.245	0.976 - 1.587	0.07775
hypermutated	TP53/ATM	176	164	149	15	1.509	0.675 - 3.37	0.3159
all samples	RTK/RAS	778	901	734	167	1.215	0.965 - 1.531	0.09782
nonhypermutated	RTK/RAS	673	666	517	149	1.172	0.921 - 1.491	0.197
hypermutated	RTK/RAS	105	235	217	18	1.078	0.462 - 2.514	0.8619
all samples	TGF-beta	1117	562	471	91	1.282	0.968 - 1.698	0.08263
nonhypermutated	TGF-beta	1048	291	216	75	1.404	1.062 - 1.856	0.01733
hypermutated	TGF-beta	69	271	255	16	0.436	0.179 - 1.064	0.06835
all samples	WNT	322	1357	1114	243	1.016	0.77 - 1.339	0.912
nonhypermutated	WNT	311	1028	809	219	0.962	0.726 - 1.276	0.7901
hypermutated	WNT	11	329	305	24	0.712	0.162 - 3.121	0.6522
	Mutated Genes
all samples	ABCA8	1618	61	54	7	-	-	-
nonhypermutated	ABCA8	1322	17	14	3	-	-	-
hypermutated	ABCA8	296	44	40	4	-	-	-
all samples	ACVR1B	1616	63	57	6	-	-	-
nonhypermutated	ACVR1B	1321	18	14	4	-	-	-
hypermutated	ACVR1B	295	45	43	2	-	-	-
all samples	ACVR2A	1560	119	107	12	0.742	0.408 - 1.353	0.3307
nonhypermutated	ACVR2A	1297	42	34	8	-	-	-
hypermutated	ACVR2A	263	77	73	4	-	-	-
all samples	AKT1	1630	49	46	3	-	-	-
nonhypermutated	AKT1	1324	15	13	2	-	-	-
hypermutated	AKT1	306	34	33	1	-	-	-
all samples	ALK	1577	102	95	7	-	-	-
nonhypermutated	ALK	1306	33	30	3	-	-	-
hypermutated	ALK	271	69	65	4	-	-	-
all samples	AMER1	1541	138	123	15	0.673	0.398 - 1.141	0.1416
nonhypermutated	AMER1	1259	80	67	13	0.746	0.426 - 1.308	0.3065
hypermutated	AMER1	282	58	56	2	-	-	-
all samples	APC	689	990	797	193	1.079	0.859 - 1.356	0.5124
nonhypermutated	APC	496	843	662	181	0.995	0.779 - 1.27	0.9653
hypermutated	APC	193	147	135	12	0.848	0.366 - 1.962	0.7001
all samples	APC turncation within first 1600 codons	721	958	766	192	1.124	0.895 - 1.411	0.3154
nonhypermutated	APC turncation within first 1600 codons	503	836	656	180	1.007	0.789 - 1.285	0.9562
hypermutated	APC turncation within first 1600 codons	218	122	110	12	1.125	0.48 - 2.639	0.7864
all samples	ARID1A	1497	182	162	20	0.915	0.559 - 1.496	0.7224
nonhypermutated	ARID1A	1289	50	36	14	1.432	0.834 - 2.461	0.1934
hypermutated	ARID1A	208	132	126	6	-	-	-
all samples	ARID1B	1597	82	76	6	-	-	-
nonhypermutated	ARID1B	1319	20	17	3	-	-	-
hypermutated	ARID1B	278	62	59	3	-	-	-
all samples	ARID2	1603	76	65	11	1.315	0.701 - 2.466	0.3933
nonhypermutated	ARID2	1312	27	20	7	-	-	-
hypermutated	ARID2	291	49	45	4	-	-	-
all samples	ARID3A	1642	37	34	3	-	-	-
nonhypermutated	ARID3A	1333	6	5	1	-	-	-
hypermutated	ARID3A	309	31	29	2	-	-	-
all samples	ARMT1	1665	14	14	0	-	-	-
nonhypermutated	ARMT1	1337	2	2	0	-	-	-
hypermutated	ARMT1	328	12	12	0	-	-	-
all samples	ASXL1	1579	100	86	14	1.323	0.745 - 2.35	0.3401
nonhypermutated	ASXL1	1308	31	23	8	-	-	-
hypermutated	ASXL1	271	69	63	6	-	-	-
all samples	ATG2A	1601	78	73	5	-	-	-
nonhypermutated	ATG2A	1326	13	10	3	-	-	-
hypermutated	ATG2A	275	65	63	2	-	-	-
all samples	ATM	1547	132	115	17	0.981	0.589 - 1.634	0.9418
nonhypermutated	ATM	1285	54	42	12	1.113	0.623 - 1.992	0.7171
hypermutated	ATM	262	78	73	5	-	-	-
all samples	ATXN1	1614	65	59	6	-	-	-
nonhypermutated	ATXN1	1325	14	12	2	-	-	-
hypermutated	ATXN1	289	51	47	4	-	-	-
all samples	AXIN1	1604	75	69	6	-	-	-
nonhypermutated	AXIN1	1324	15	13	2	-	-	-
hypermutated	AXIN1	280	60	56	4	-	-	-
all samples	AXIN2	1579	100	91	9	-	-	-
nonhypermutated	AXIN2	1308	31	28	3	-	-	-
hypermutated	AXIN2	271	69	63	6	-	-	-
all samples	B2M	1598	81	76	5	-	-	-
nonhypermutated	B2M	1322	17	16	1	-	-	-
hypermutated	B2M	276	64	60	4	-	-	-
all samples	BCL9	1573	106	94	12	0.839	0.464 - 1.517	0.5609
nonhypermutated	BCL9	1305	34	27	7	-	-	-
hypermutated	BCL9	268	72	67	5	-	-	-
all samples	BCL9L	1511	168	154	14	0.614	0.35 - 1.077	0.08875
nonhypermutated	BCL9L	1282	57	48	9	-	-	-
hypermutated	BCL9L	229	111	106	5	-	-	-
all samples	BCLAF1	1636	43	38	5	-	-	-
nonhypermutated	BCLAF1	1328	11	7	4	-	-	-
hypermutated	BCLAF1	308	32	31	1	-	-	-
all samples	BCOR	1568	111	100	11	0.863	0.456 - 1.633	0.6507
nonhypermutated	BCOR	1309	30	24	6	-	-	-
hypermutated	BCOR	259	81	76	5	-	-	-
all samples	BIRC6	1530	149	134	15	0.836	0.48 - 1.459	0.5292
nonhypermutated	BIRC6	1301	38	29	9	-	-	-
hypermutated	BIRC6	229	111	105	6	-	-	-
all samples	BMPR1A	1640	39	34	5	-	-	-
nonhypermutated	BMPR1A	1331	8	6	2	-	-	-
hypermutated	BMPR1A	309	31	28	3	-	-	-
all samples	BMPR2	1504	175	163	12	0.524	0.278 - 0.988	0.04592
nonhypermutated	BMPR2	1313	26	21	5	0.697	0.283 - 1.718	0.4332
hypermutated	BMPR2	191	149	142	7	0.583	0.233 - 1.46	0.2489
all samples	BRAF	1489	190	165	25	1.038	0.667 - 1.616	0.869
nonhypermutated	BRAF	1267	72	55	17	1.166	0.705 - 1.927	0.5496
hypermutated	BRAF	222	118	110	8	-	-	-
all samples	BRAF codon V600	1533	146	127	19	1.091	0.66 - 1.805	0.7341
nonhypermutated	BRAF codon V600	1290	49	36	13	1.395	0.788 - 2.469	0.2532
hypermutated	BRAF codon V600	243	97	91	6	-	-	-
all samples	C11ORF53	1672	7	4	3	-	-	-
nonhypermutated	C11ORF53	1337	2	0	2	-	-	-
hypermutated	C11ORF53	335	5	4	1	-	-	-
all samples	CACNG3	1638	41	39	2	-	-	-
nonhypermutated	CACNG3	1332	7	5	2	-	-	-
hypermutated	CACNG3	306	34	34	0	-	-	-
all samples	CASP8	1610	69	65	4	-	-	-
nonhypermutated	CASP8	1328	11	9	2	-	-	-
hypermutated	CASP8	282	58	56	2	-	-	-
all samples	CCDC13	1639	40	34	6	-	-	-
nonhypermutated	CCDC13	1330	9	6	3	-	-	-
hypermutated	CCDC13	309	31	28	3	-	-	-
all samples	CCDC40	1625	54	48	6	-	-	-
nonhypermutated	CCDC40	1328	11	9	2	-	-	-
hypermutated	CCDC40	297	43	39	4	-	-	-
all samples	CD274	1673	6	5	1	-	-	-
nonhypermutated	CD274	1337	2	1	1	-	-	-
hypermutated	CD274	336	4	4	0	-	-	-
all samples	CD58	1659	20	18	2	-	-	-
nonhypermutated	CD58	1339	0	0	0	-	-	-
hypermutated	CD58	320	20	18	2	-	-	-
all samples	CDC27	1658	21	17	4	-	-	-
nonhypermutated	CDC27	1333	6	3	3	-	-	-
hypermutated	CDC27	325	15	14	1	-	-	-
all samples	CDH1	1632	47	40	7	-	-	-
nonhypermutated	CDH1	1330	9	6	3	-	-	-
hypermutated	CDH1	302	38	34	4	-	-	-
all samples	CDK12	1583	96	88	8	-	-	-
nonhypermutated	CDK12	1321	18	11	7	-	-	-
hypermutated	CDK12	262	78	77	1	-	-	-
all samples	CDKN1B	1665	14	13	1	-	-	-
nonhypermutated	CDKN1B	1336	3	2	1	-	-	-
hypermutated	CDKN1B	329	11	11	0	-	-	-
all samples	CDKN2A	1640	39	34	5	-	-	-
nonhypermutated	CDKN2A	1323	16	12	4	-	-	-
hypermutated	CDKN2A	317	23	22	1	-	-	-
all samples	CHD4	1575	104	92	12	0.905	0.496 - 1.65	0.7446
nonhypermutated	CHD4	1303	36	29	7	-	-	-
hypermutated	CHD4	272	68	63	5	-	-	-
all samples	COLCA2	1658	21	17	4	-	-	-
nonhypermutated	COLCA2	1336	3	3	0	-	-	-
hypermutated	COLCA2	322	18	14	4	-	-	-
all samples	CSNK2A1	1660	19	17	2	-	-	-
nonhypermutated	CSNK2A1	1336	3	2	1	-	-	-
hypermutated	CSNK2A1	324	16	15	1	-	-	-
all samples	CTCF	1619	60	54	6	-	-	-
nonhypermutated	CTCF	1320	19	15	4	-	-	-
hypermutated	CTCF	299	41	39	2	-	-	-
all samples	CTNNB1	1584	95	84	11	0.815	0.442 - 1.503	0.513
nonhypermutated	CTNNB1	1298	41	34	7	-	-	-
hypermutated	CTNNB1	286	54	50	4	-	-	-
all samples	CTNNB1 hotspot	1641	38	36	2	-	-	-
nonhypermutated	CTNNB1 hotspot	1325	14	12	2	-	-	-
hypermutated	CTNNB1 hotspot	316	24	24	0	-	-	-
all samples	CTNND1	1598	81	73	8	-	-	-
nonhypermutated	CTNND1	1316	23	17	6	-	-	-
hypermutated	CTNND1	282	58	56	2	-	-	-
all samples	CUX1	1586	93	85	8	-	-	-
nonhypermutated	CUX1	1322	17	14	3	-	-	-
hypermutated	CUX1	264	76	71	5	-	-	-
all samples	DAPK1	1560	119	106	13	0.964	0.533 - 1.741	0.9022
nonhypermutated	DAPK1	1307	32	24	8	-	-	-
hypermutated	DAPK1	253	87	82	5	-	-	-
all samples	DCAF4L1	1645	34	33	1	-	-	-
nonhypermutated	DCAF4L1	1329	10	9	1	-	-	-
hypermutated	DCAF4L1	316	24	24	0	-	-	-
all samples	DCC	1591	88	75	13	1.26	0.702 - 2.263	0.4393
nonhypermutated	DCC	1314	25	15	10	2.033	1.078 - 3.833	0.02835
hypermutated	DCC	277	63	60	3	-	-	-
all samples	DCHS1	1534	145	131	14	0.925	0.516 - 1.659	0.7932
nonhypermutated	DCHS1	1312	27	21	6	-	-	-
hypermutated	DCHS1	222	118	110	8	-	-	-
all samples	DISP3	1560	119	106	13	0.885	0.491 - 1.594	0.6832
nonhypermutated	DISP3	1308	31	27	4	-	-	-
hypermutated	DISP3	252	88	79	9	-	-	-
all samples	DNMT1	1603	76	69	7	-	-	-
nonhypermutated	DNMT1	1322	17	13	4	-	-	-
hypermutated	DNMT1	281	59	56	3	-	-	-
all samples	DPYD	1608	71	66	5	-	-	-
nonhypermutated	DPYD	1318	21	16	5	-	-	-
hypermutated	DPYD	290	50	50	0	-	-	-
all samples	DUSP16	1633	46	40	6	-	-	-
nonhypermutated	DUSP16	1322	17	14	3	-	-	-
hypermutated	DUSP16	311	29	26	3	-	-	-
all samples	DYNC1H1	1522	157	145	12	0.624	0.335 - 1.161	0.1364
nonhypermutated	DYNC1H1	1302	37	31	6	-	-	-
hypermutated	DYNC1H1	220	120	114	6	-	-	-
all samples	ELF3	1642	37	33	4	-	-	-
nonhypermutated	ELF3	1317	22	19	3	-	-	-
hypermutated	ELF3	325	15	14	1	-	-	-
all samples	ELMO1	1610	69	62	7	-	-	-
nonhypermutated	ELMO1	1319	20	17	3	-	-	-
hypermutated	ELMO1	291	49	45	4	-	-	-
all samples	ENAM	1637	42	41	1	-	-	-
nonhypermutated	ENAM	1332	7	7	0	-	-	-
hypermutated	ENAM	305	35	34	1	-	-	-
all samples	EP300	1574	105	98	7	-	-	-
nonhypermutated	EP300	1315	24	22	2	-	-	-
hypermutated	EP300	259	81	76	5	-	-	-
all samples	EP400	1551	128	117	11	0.787	0.409 - 1.516	0.4747
nonhypermutated	EP400	1320	19	16	3	-	-	-
hypermutated	EP400	231	109	101	8	-	-	-
all samples	EPCAM	1675	4	2	2	-	-	-
nonhypermutated	EPCAM	1337	2	0	2	-	-	-
hypermutated	EPCAM	338	2	2	0	-	-	-
all samples	ERBB2	1583	96	84	12	0.88	0.49 - 1.582	0.6698
nonhypermutated	ERBB2	1293	46	36	10	0.994	0.527 - 1.874	0.9847
hypermutated	ERBB2	290	50	48	2	-	-	-
all samples	ERBB3	1571	108	95	13	1.04	0.581 - 1.859	0.896
nonhypermutated	ERBB3	1304	35	28	7	-	-	-
hypermutated	ERBB3	267	73	67	6	-	-	-
all samples	ERBIN	1635	44	39	5	-	-	-
nonhypermutated	ERBIN	1331	8	5	3	-	-	-
hypermutated	ERBIN	304	36	34	2	-	-	-
all samples	ERCC3	1650	29	27	2	-	-	-
nonhypermutated	ERCC3	1329	10	10	0	-	-	-
hypermutated	ERCC3	321	19	17	2	-	-	-
all samples	ESR1	1616	63	53	10	1.525	0.795 - 2.928	0.2044
nonhypermutated	ESR1	1315	24	17	7	-	-	-
hypermutated	ESR1	301	39	36	3	-	-	-
all samples	FAM171B	1649	30	26	4	-	-	-
nonhypermutated	FAM171B	1326	13	11	2	-	-	-
hypermutated	FAM171B	323	17	15	2	-	-	-
all samples	FAN1	1631	48	44	4	-	-	-
nonhypermutated	FAN1	1332	7	6	1	-	-	-
hypermutated	FAN1	299	41	38	3	-	-	-
all samples	FAT1	1511	168	149	19	1.05	0.624 - 1.767	0.8542
nonhypermutated	FAT1	1302	37	27	10	1.453	0.767 - 2.752	0.2511
hypermutated	FAT1	209	131	122	9	-	-	-
all samples	FBLN2	1585	94	85	9	-	-	-
nonhypermutated	FBLN2	1318	21	18	3	-	-	-
hypermutated	FBLN2	267	73	67	6	-	-	-
all samples	FBXW7	1424	255	217	38	0.969	0.685 - 1.371	0.8591
nonhypermutated	FBXW7	1175	164	131	33	0.99	0.685 - 1.432	0.9585
hypermutated	FBXW7	249	91	86	5	-	-	-
all samples	FETUB	1651	28	27	1	-	-	-
nonhypermutated	FETUB	1336	3	3	0	-	-	-
hypermutated	FETUB	315	25	24	1	-	-	-
all samples	FGFR1	1638	41	39	2	-	-	-
nonhypermutated	FGFR1	1334	5	5	0	-	-	-
hypermutated	FGFR1	304	36	34	2	-	-	-
all samples	GDF5	1625	54	50	4	-	-	-
nonhypermutated	GDF5	1325	14	12	2	-	-	-
hypermutated	GDF5	300	40	38	2	-	-	-
all samples	GNAS	1506	173	158	15	0.622	0.362 - 1.07	0.08651
nonhypermutated	GNAS	1268	71	61	10	0.655	0.345 - 1.244	0.1956
hypermutated	GNAS	238	102	97	5	-	-	-
all samples	GPC5	1629	50	42	8	-	-	-
nonhypermutated	GPC5	1318	21	19	2	-	-	-
hypermutated	GPC5	311	29	23	6	-	-	-
all samples	GREM1	1673	6	6	0	-	-	-
nonhypermutated	GREM1	1339	0	0	0	-	-	-
hypermutated	GREM1	334	6	6	0	-	-	-
all samples	HCN1	1604	75	70	5	-	-	-
nonhypermutated	HCN1	1317	22	20	2	-	-	-
hypermutated	HCN1	287	53	50	3	-	-	-
all samples	HGF	1646	33	28	5	-	-	-
nonhypermutated	HGF	1331	8	5	3	-	-	-
hypermutated	HGF	315	25	23	2	-	-	-
all samples	HIST1H2BE	1674	5	5	0	-	-	-
nonhypermutated	HIST1H2BE	1338	1	1	0	-	-	-
hypermutated	HIST1H2BE	336	4	4	0	-	-	-
all samples	HLA.B	1656	23	23	0	-	-	-
nonhypermutated	HLA.B	1337	2	2	0	-	-	-
hypermutated	HLA.B	319	21	21	0	-	-	-
all samples	IDH1	1655	24	22	2	-	-	-
nonhypermutated	IDH1	1325	14	12	2	-	-	-
hypermutated	IDH1	330	10	10	0	-	-	-
all samples	IDH2	1659	20	17	3	-	-	-
nonhypermutated	IDH2	1333	6	4	2	-	-	-
hypermutated	IDH2	326	14	13	1	-	-	-
all samples	IGF2	1651	28	26	2	-	-	-
nonhypermutated	IGF2	1334	5	5	0	-	-	-
hypermutated	IGF2	317	23	21	2	-	-	-
all samples	IWS1	1638	41	39	2	-	-	-
nonhypermutated	IWS1	1334	5	5	0	-	-	-
hypermutated	IWS1	304	36	34	2	-	-	-
all samples	KDM6A	1629	50	42	8	-	-	-
nonhypermutated	KDM6A	1323	16	10	6	-	-	-
hypermutated	KDM6A	306	34	32	2	-	-	-
all samples	KIF1A	1546	133	120	13	0.83	0.466 - 1.477	0.5262
nonhypermutated	KIF1A	1297	42	34	8	-	-	-
hypermutated	KIF1A	249	91	86	5	-	-	-
all samples	KLF5	1644	35	31	4	-	-	-
nonhypermutated	KLF5	1313	26	23	3	-	-	-
hypermutated	KLF5	331	9	8	1	-	-	-
all samples	KLHL11	1657	22	19	3	-	-	-
nonhypermutated	KLHL11	1336	3	2	1	-	-	-
hypermutated	KLHL11	321	19	17	2	-	-	-
all samples	KLHL5	1654	25	24	1	-	-	-
nonhypermutated	KLHL5	1333	6	6	0	-	-	-
hypermutated	KLHL5	321	19	18	1	-	-	-
all samples	KMT2B	1516	163	151	12	0.576	0.308 - 1.078	0.08448
nonhypermutated	KMT2B	1309	30	26	4	0.548	0.203 - 1.477	0.2343
hypermutated	KMT2B	207	133	125	8	0.963	0.382 - 2.427	0.9357
all samples	KMT2C	1526	153	137	16	0.831	0.485 - 1.425	0.5016
nonhypermutated	KMT2C	1293	46	36	10	1.042	0.551 - 1.971	0.8989
hypermutated	KMT2C	233	107	101	6	-	-	-
all samples	KMT2D	1468	211	191	20	0.865	0.516 - 1.449	0.581
nonhypermutated	KMT2D	1293	46	35	11	1.453	0.789 - 2.672	0.2301
hypermutated	KMT2D	175	165	156	9	-	-	-
all samples	KRAS	1069	610	482	128	1.245	0.993 - 1.56	0.0573
nonhypermutated	KRAS	806	533	412	121	1.178	0.929 - 1.494	0.1774
hypermutated	KRAS	263	77	70	7	-	-	-
all samples	KRAS codon G12/G13/Q61/K117/A146	1090	589	464	125	1.243	0.991 - 1.56	0.05976
nonhypermutated	KRAS codon G12/G13/Q61/K117/A146	818	521	403	118	1.165	0.918 - 1.478	0.2099
hypermutated	KRAS codon G12/G13/Q61/K117/A146	272	68	61	7	-	-	-
all samples	LIMCH1	1570	109	96	13	1.233	0.674 - 2.255	0.4969
nonhypermutated	LIMCH1	1318	21	17	4	-	-	-
hypermutated	LIMCH1	252	88	79	9	-	-	-
all samples	LMO7	1624	55	50	5	-	-	-
nonhypermutated	LMO7	1329	10	9	1	-	-	-
hypermutated	LMO7	295	45	41	4	-	-	-
all samples	LRRN3	1620	59	48	11	1.745	0.927 - 3.285	0.0847
nonhypermutated	LRRN3	1323	16	10	6	-	-	-
hypermutated	LRRN3	297	43	38	5	-	-	-
all samples	MAML2	1637	42	40	2	-	-	-
nonhypermutated	MAML2	1330	9	8	1	-	-	-
hypermutated	MAML2	307	33	32	1	-	-	-
all samples	MAP2K1	1660	19	17	2	-	-	-
nonhypermutated	MAP2K1	1335	4	2	2	-	-	-
hypermutated	MAP2K1	325	15	15	0	-	-	-
all samples	MAP2K4	1636	43	36	7	-	-	-
nonhypermutated	MAP2K4	1321	18	15	3	-	-	-
hypermutated	MAP2K4	315	25	21	4	-	-	-
all samples	MAP2K7	1623	56	48	8	-	-	-
nonhypermutated	MAP2K7	1321	18	13	5	-	-	-
hypermutated	MAP2K7	302	38	35	3	-	-	-
all samples	MAP3K21	1605	74	67	7	-	-	-
nonhypermutated	MAP3K21	1313	26	23	3	-	-	-
hypermutated	MAP3K21	292	48	44	4	-	-	-
all samples	MAST2	1602	77	69	8	-	-	-
nonhypermutated	MAST2	1323	16	14	2	-	-	-
hypermutated	MAST2	279	61	55	6	-	-	-
all samples	MLH1	1640	39	37	2	-	-	-
nonhypermutated	MLH1	1331	8	6	2	-	-	-
hypermutated	MLH1	309	31	31	0	-	-	-
all samples	MLH3	1622	57	54	3	-	-	-
nonhypermutated	MLH3	1333	6	5	1	-	-	-
hypermutated	MLH3	289	51	49	2	-	-	-
all samples	MLLT3	1659	20	18	2	-	-	-
nonhypermutated	MLLT3	1338	1	1	0	-	-	-
hypermutated	MLLT3	321	19	17	2	-	-	-
all samples	MSH2	1635	44	38	6	-	-	-
nonhypermutated	MSH2	1330	9	7	2	-	-	-
hypermutated	MSH2	305	35	31	4	-	-	-
all samples	MSH6	1616	63	59	4	-	-	-
nonhypermutated	MSH6	1329	10	8	2	-	-	-
hypermutated	MSH6	287	53	51	2	-	-	-
all samples	MTUS2	1597	82	73	9	-	-	-
nonhypermutated	MTUS2	1313	26	18	8	-	-	-
hypermutated	MTUS2	284	56	55	1	-	-	-
all samples	MUC4	1577	102	97	5	-	-	-
nonhypermutated	MUC4	1325	14	12	2	-	-	-
hypermutated	MUC4	252	88	85	3	-	-	-
all samples	MUTYH	1652	27	26	1	-	-	-
nonhypermutated	MUTYH	1337	2	2	0	-	-	-
hypermutated	MUTYH	315	25	24	1	-	-	-
all samples	MXRA5	1524	155	136	19	1.032	0.628 - 1.699	0.8999
nonhypermutated	MXRA5	1288	51	42	9	-	-	-
hypermutated	MXRA5	236	104	94	10	1.472	0.645 - 3.362	0.3586
all samples	MYC	1660	19	16	3	-	-	-
nonhypermutated	MYC	1329	10	9	1	-	-	-
hypermutated	MYC	331	9	7	2	-	-	-
all samples	MYH9	1576	103	92	11	1.095	0.567 - 2.112	0.7871
nonhypermutated	MYH9	1327	12	9	3	-	-	-
hypermutated	MYH9	249	91	83	8	-	-	-
all samples	N4BP2L1	1668	11	11	0	-	-	-
nonhypermutated	N4BP2L1	1336	3	3	0	-	-	-
hypermutated	N4BP2L1	332	8	8	0	-	-	-
all samples	NCAPD3	1609	70	67	3	-	-	-
nonhypermutated	NCAPD3	1328	11	11	0	-	-	-
hypermutated	NCAPD3	281	59	56	3	-	-	-
all samples	NCF4	1653	26	20	6	-	-	-
nonhypermutated	NCF4	1335	4	2	2	-	-	-
hypermutated	NCF4	318	22	18	4	-	-	-
all samples	NFE2L3	1640	39	33	6	-	-	-
nonhypermutated	NFE2L3	1327	12	8	4	-	-	-
hypermutated	NFE2L3	313	27	25	2	-	-	-
all samples	NLGN4X	1615	64	57	7	-	-	-
nonhypermutated	NLGN4X	1314	25	19	6	-	-	-
hypermutated	NLGN4X	301	39	38	1	-	-	-
all samples	NRAS	1618	61	53	8	-	-	-
nonhypermutated	NRAS	1287	52	44	8	-	-	-
hypermutated	NRAS	331	9	9	0	-	-	-
all samples	NRAS codon G12/G13/Q61	1623	56	48	8	-	-	-
nonhypermutated	NRAS codon G12/G13/Q61	1288	51	43	8	-	-	-
hypermutated	NRAS codon G12/G13/Q61	335	5	5	0	-	-	-
all samples	NRG1	1592	87	76	11	1.135	0.608 - 2.118	0.6906
nonhypermutated	NRG1	1311	28	20	8	-	-	-
hypermutated	NRG1	281	59	56	3	-	-	-
all samples	NSD2	1603	76	67	9	-	-	-
nonhypermutated	NSD2	1317	22	19	3	-	-	-
hypermutated	NSD2	286	54	48	6	-	-	-
all samples	NSD3	1627	52	44	8	-	-	-
nonhypermutated	NSD3	1322	17	12	5	-	-	-
hypermutated	NSD3	305	35	32	3	-	-	-
all samples	NTHL1	1669	10	10	0	-	-	-
nonhypermutated	NTHL1	1338	1	1	0	-	-	-
hypermutated	NTHL1	331	9	9	0	-	-	-
all samples	OSBPL6	1620	59	54	5	-	-	-
nonhypermutated	OSBPL6	1315	24	22	2	-	-	-
hypermutated	OSBPL6	305	35	32	3	-	-	-
all samples	PAX3	1630	49	46	3	-	-	-
nonhypermutated	PAX3	1331	8	6	2	-	-	-
hypermutated	PAX3	299	41	40	1	-	-	-
all samples	PAX5	1643	36	35	1	-	-	-
nonhypermutated	PAX5	1335	4	4	0	-	-	-
hypermutated	PAX5	308	32	31	1	-	-	-
all samples	PBRM1	1619	60	56	4	-	-	-
nonhypermutated	PBRM1	1324	15	13	2	-	-	-
hypermutated	PBRM1	295	45	43	2	-	-	-
all samples	PCBP1	1615	64	50	14	1.137	0.665 - 1.944	0.6396
nonhypermutated	PCBP1	1283	56	43	13	1.051	0.602 - 1.835	0.8609
hypermutated	PCBP1	332	8	7	1	-	-	-
all samples	PCDH10	1532	147	127	20	1.139	0.706 - 1.838	0.5927
nonhypermutated	PCDH10	1283	56	42	14	1.292	0.75 - 2.223	0.3555
hypermutated	PCDH10	249	91	85	6	-	-	-
all samples	PCDHA3	1594	85	75	10	0.987	0.514 - 1.896	0.9697
nonhypermutated	PCDHA3	1313	26	20	6	-	-	-
hypermutated	PCDHA3	281	59	55	4	-	-	-
all samples	PCDHGA7	1602	77	71	6	-	-	-
nonhypermutated	PCDHGA7	1319	20	16	4	-	-	-
hypermutated	PCDHGA7	283	57	55	2	-	-	-
all samples	PCDHGA9	1619	60	51	9	-	-	-
nonhypermutated	PCDHGA9	1325	14	8	6	-	-	-
hypermutated	PCDHGA9	294	46	43	3	-	-	-
all samples	PCDHGB1	1599	80	73	7	-	-	-
nonhypermutated	PCDHGB1	1311	28	21	7	-	-	-
hypermutated	PCDHGB1	288	52	52	0	-	-	-
all samples	PDCD1LG2	1664	15	13	2	-	-	-
nonhypermutated	PDCD1LG2	1338	1	0	1	-	-	-
hypermutated	PDCD1LG2	326	14	13	1	-	-	-
all samples	PIK3CA	1420	259	217	42	1.034	0.74 - 1.445	0.8454
nonhypermutated	PIK3CA	1171	168	129	39	1.129	0.799 - 1.595	0.4906
hypermutated	PIK3CA	249	91	88	3	-	-	-
all samples	PIK3CA nonsynonymous SNVs	1434	245	204	41	1.066	0.761 - 1.495	0.7089
nonhypermutated	PIK3CA nonsynonymous SNVs	1182	157	119	38	1.17	0.826 - 1.658	0.3763
hypermutated	PIK3CA nonsynonymous SNVs	252	88	85	3	-	-	-
all samples	PIK3R1	1613	66	55	11	1.27	0.687 - 2.346	0.4454
nonhypermutated	PIK3R1	1310	29	21	8	-	-	-
hypermutated	PIK3R1	303	37	34	3	-	-	-
all samples	PIK3R1 transcript NM181523	1615	64	53	11	1.327	0.718 - 2.451	0.3668
nonhypermutated	PIK3R1 transcript NM181523	1312	27	19	8	-	-	-
hypermutated	PIK3R1 transcript NM181523	303	37	34	3	-	-	-
all samples	PLAC4	1673	6	5	1	-	-	-
nonhypermutated	PLAC4	1334	5	4	1	-	-	-
hypermutated	PLAC4	339	1	1	0	-	-	-
all samples	PMS2	1647	32	30	2	-	-	-
nonhypermutated	PMS2	1335	4	4	0	-	-	-
hypermutated	PMS2	312	28	26	2	-	-	-
all samples	POLD1	1583	96	89	7	-	-	-
nonhypermutated	POLD1	1325	14	11	3	-	-	-
hypermutated	POLD1	258	82	78	4	-	-	-
all samples	POLE	1571	108	99	9	0.782	0.382 - 1.603	0.5022
nonhypermutated	POLE	1324	15	11	4	1.388	0.514 - 3.746	0.5178
hypermutated	POLE	247	93	88	5	0.759	0.264 - 2.182	0.6088
all samples	PPP2R1A	1634	45	38	7	-	-	-
nonhypermutated	PPP2R1A	1320	19	14	5	-	-	-
hypermutated	PPP2R1A	314	26	24	2	-	-	-
all samples	PRKCI	1652	27	22	5	-	-	-
nonhypermutated	PRKCI	1337	2	0	2	-	-	-
hypermutated	PRKCI	315	25	22	3	-	-	-
all samples	PTEN	1586	93	77	16	1.446	0.855 - 2.445	0.1693
nonhypermutated	PTEN	1304	35	24	11	1.578	0.858 - 2.9	0.142
hypermutated	PTEN	282	58	53	5	-	-	-
all samples	PTEN transcript NM000314	1586	93	77	16	1.446	0.855 - 2.445	0.1693
nonhypermutated	PTEN transcript NM000314	1304	35	24	11	1.578	0.858 - 2.9	0.142
hypermutated	PTEN transcript NM000314	282	58	53	5	-	-	-
all samples	RB1	1630	49	42	7	-	-	-
nonhypermutated	RB1	1324	15	11	4	-	-	-
hypermutated	RB1	306	34	31	3	-	-	-
all samples	RBM10	1612	67	61	6	-	-	-
nonhypermutated	RBM10	1323	16	12	4	-	-	-
hypermutated	RBM10	289	51	49	2	-	-	-
all samples	RECQL5	1628	51	48	3	-	-	-
nonhypermutated	RECQL5	1329	10	8	2	-	-	-
hypermutated	RECQL5	299	41	40	1	-	-	-
all samples	RGMB	1649	30	27	3	-	-	-
nonhypermutated	RGMB	1327	12	10	2	-	-	-
hypermutated	RGMB	322	18	17	1	-	-	-
all samples	RGPD5	1678	1	1	0	-	-	-
nonhypermutated	RGPD5	1339	0	0	0	-	-	-
hypermutated	RGPD5	339	1	1	0	-	-	-
all samples	RGS12	1592	87	78	9	-	-	-
nonhypermutated	RGS12	1327	12	9	3	-	-	-
hypermutated	RGS12	265	75	69	6	-	-	-
all samples	RNF43	1448	231	210	21	0.782	0.469 - 1.303	0.3456
nonhypermutated	RNF43	1293	46	36	10	1.014	0.531 - 1.936	0.9653
hypermutated	RNF43	155	185	174	11	0.974	0.418 - 2.266	0.9504
all samples	RNF43 truncation	1473	206	188	18	0.758	0.442 - 1.3	0.314
nonhypermutated	RNF43 truncation	1301	38	30	8	-	-	-
hypermutated	RNF43 truncation	172	168	158	10	1.028	0.429 - 2.463	0.951
all samples	RYR1	1372	307	271	36	0.792	0.544 - 1.153	0.2237
nonhypermutated	RYR1	1211	128	101	27	0.948	0.635 - 1.413	0.7916
hypermutated	RYR1	161	179	170	9	0.524	0.221 - 1.24	0.1413
all samples	S1PR4	1650	29	25	4	-	-	-
nonhypermutated	S1PR4	1334	5	3	2	-	-	-
hypermutated	S1PR4	316	24	22	2	-	-	-
all samples	SALL4	1586	93	87	6	-	-	-
nonhypermutated	SALL4	1325	14	12	2	-	-	-
hypermutated	SALL4	261	79	75	4	-	-	-
all samples	SCG5	1670	9	8	1	-	-	-
nonhypermutated	SCG5	1336	3	2	1	-	-	-
hypermutated	SCG5	334	6	6	0	-	-	-
all samples	SCN5A	1551	128	110	18	1.17	0.705 - 1.942	0.5438
nonhypermutated	SCN5A	1290	49	40	9	-	-	-
hypermutated	SCN5A	261	79	70	9	-	-	-
all samples	SETD2	1583	96	87	9	-	-	-
nonhypermutated	SETD2	1325	14	9	5	-	-	-
hypermutated	SETD2	258	82	78	4	-	-	-
all samples	SIN3A	1595	84	75	9	-	-	-
nonhypermutated	SIN3A	1311	28	25	3	-	-	-
hypermutated	SIN3A	284	56	50	6	-	-	-
all samples	SLC12A5	1615	64	60	4	-	-	-
nonhypermutated	SLC12A5	1324	15	14	1	-	-	-
hypermutated	SLC12A5	291	49	46	3	-	-	-
all samples	SMAD2	1608	71	59	12	1.016	0.567 - 1.819	0.9585
nonhypermutated	SMAD2	1293	46	35	11	1.049	0.571 - 1.926	0.8776
hypermutated	SMAD2	315	25	24	1	-	-	-
all samples	SMAD3	1618	61	51	10	1.103	0.582 - 2.088	0.7643
nonhypermutated	SMAD3	1302	37	27	10	1.314	0.694 - 2.489	0.4017
hypermutated	SMAD3	316	24	24	0	-	-	-
all samples	SMAD4	1515	164	125	39	1.583	1.128 - 2.221	0.00796
nonhypermutated	SMAD4	1215	124	88	36	1.599	1.122 - 2.28	0.009428
hypermutated	SMAD4	300	40	37	3	-	-	-
all samples	SMARCA4	1552	127	112	15	0.911	0.527 - 1.574	0.7382
nonhypermutated	SMARCA4	1298	41	34	7	-	-	-
hypermutated	SMARCA4	254	86	78	8	-	-	-
all samples	SMG1	1590	89	77	12	1.128	0.619 - 2.054	0.6942
nonhypermutated	SMG1	1311	28	21	7	-	-	-
hypermutated	SMG1	279	61	56	5	-	-	-
all samples	SOS1	1626	53	49	4	-	-	-
nonhypermutated	SOS1	1329	10	8	2	-	-	-
hypermutated	SOS1	297	43	41	2	-	-	-
all samples	SOX9	1470	209	181	28	0.813	0.549 - 1.203	0.3005
nonhypermutated	SOX9	1199	140	116	24	0.789	0.517 - 1.203	0.2708
hypermutated	SOX9	271	69	65	4	-	-	-
all samples	SPZ1	1652	27	23	4	-	-	-
nonhypermutated	SPZ1	1338	1	0	1	-	-	-
hypermutated	SPZ1	314	26	23	3	-	-	-
all samples	STK11	1645	34	32	2	-	-	-
nonhypermutated	STK11	1331	8	7	1	-	-	-
hypermutated	STK11	314	26	25	1	-	-	-
all samples	SYNE1	1327	352	305	47	0.884	0.633 - 1.234	0.4688
nonhypermutated	SYNE1	1178	161	126	35	0.963	0.674 - 1.377	0.8362
hypermutated	SYNE1	149	191	179	12	0.835	0.366 - 1.907	0.6686
all samples	SYT3	1649	30	28	2	-	-	-
nonhypermutated	SYT3	1330	9	9	0	-	-	-
hypermutated	SYT3	319	21	19	2	-	-	-
all samples	TAF1L	1534	145	127	18	1.037	0.625 - 1.72	0.8886
nonhypermutated	TAF1L	1292	47	38	9	-	-	-
hypermutated	TAF1L	242	98	89	9	-	-	-
all samples	TAF3	1629	50	45	5	-	-	-
nonhypermutated	TAF3	1329	10	7	3	-	-	-
hypermutated	TAF3	300	40	38	2	-	-	-
all samples	TBX3	1625	54	47	7	-	-	-
nonhypermutated	TBX3	1322	17	14	3	-	-	-
hypermutated	TBX3	303	37	33	4	-	-	-
all samples	TCF7	1638	41	36	5	-	-	-
nonhypermutated	TCF7	1331	8	7	1	-	-	-
hypermutated	TCF7	307	33	29	4	-	-	-
all samples	TCF7L2	1543	136	113	23	0.988	0.643 - 1.517	0.9553
nonhypermutated	TCF7L2	1250	89	68	21	1.092	0.698 - 1.706	0.7004
hypermutated	TCF7L2	293	47	45	2	-	-	-
all samples	TCHH	1604	75	68	7	-	-	-
nonhypermutated	TCHH	1323	16	13	3	-	-	-
hypermutated	TCHH	281	59	55	4	-	-	-
all samples	TET1	1593	86	73	13	1.381	0.766 - 2.49	0.2837
nonhypermutated	TET1	1317	22	14	8	-	-	-
hypermutated	TET1	276	64	59	5	-	-	-
all samples	TET2	1591	88	78	10	1.186	0.6 - 2.342	0.624
nonhypermutated	TET2	1325	14	9	5	-	-	-
hypermutated	TET2	266	74	69	5	-	-	-
all samples	TET3	1578	101	94	7	-	-	-
nonhypermutated	TET3	1323	16	15	1	-	-	-
hypermutated	TET3	255	85	79	6	-	-	-
all samples	TEX14	1611	68	62	6	-	-	-
nonhypermutated	TEX14	1318	21	19	2	-	-	-
hypermutated	TEX14	293	47	43	4	-	-	-
all samples	TGFBR1	1648	31	25	6	-	-	-
nonhypermutated	TGFBR1	1330	9	5	4	-	-	-
hypermutated	TGFBR1	318	22	20	2	-	-	-
all samples	TGFBR2	1593	86	78	8	-	-	-
nonhypermutated	TGFBR2	1318	21	16	5	-	-	-
hypermutated	TGFBR2	275	65	62	3	-	-	-
all samples	TGIF1	1621	58	48	10	0.971	0.516 - 1.826	0.9261
nonhypermutated	TGIF1	1297	42	34	8	-	-	-
hypermutated	TGIF1	324	16	14	2	-	-	-
all samples	TNRC6B	1594	85	80	5	-	-	-
nonhypermutated	TNRC6B	1319	20	17	3	-	-	-
hypermutated	TNRC6B	275	65	63	2	-	-	-
all samples	TP53	774	905	712	193	1.268	1.009 - 1.594	0.04209
nonhypermutated	TP53	542	797	615	182	1.221	0.961 - 1.552	0.1023
hypermutated	TP53	232	108	97	11	1.553	0.69 - 3.496	0.2877
all samples	TP53 transcript NM00546	775	904	711	193	1.271	1.011 - 1.597	0.04006
nonhypermutated	TP53 transcript NM00546	543	796	614	182	1.225	0.964 - 1.557	0.09677
hypermutated	TP53 transcript NM00546	232	108	97	11	1.553	0.69 - 3.496	0.2877
all samples	TPR	1616	63	62	1	-	-	-
nonhypermutated	TPR	1330	9	9	0	-	-	-
hypermutated	TPR	286	54	53	1	-	-	-
all samples	TRIP4	1657	22	21	1	-	-	-
nonhypermutated	TRIP4	1337	2	2	0	-	-	-
hypermutated	TRIP4	320	20	19	1	-	-	-
all samples	TSHZ2	1601	78	70	8	-	-	-
nonhypermutated	TSHZ2	1320	19	15	4	-	-	-
hypermutated	TSHZ2	281	59	55	4	-	-	-
all samples	TYRO3	1645	34	34	0	-	-	-
nonhypermutated	TYRO3	1334	5	5	0	-	-	-
hypermutated	TYRO3	311	29	29	0	-	-	-
all samples	URI1	1647	32	29	3	-	-	-
nonhypermutated	URI1	1332	7	5	2	-	-	-
hypermutated	URI1	315	25	24	1	-	-	-
all samples	USP9X	1575	104	93	11	0.955	0.505 - 1.805	0.8876
nonhypermutated	USP9X	1313	26	19	7	-	-	-
hypermutated	USP9X	262	78	74	4	-	-	-
all samples	UTP20	1590	89	84	5	-	-	-
nonhypermutated	UTP20	1320	19	17	2	-	-	-
hypermutated	UTP20	270	70	67	3	-	-	-
all samples	XPC	1647	32	32	0	-	-	-
nonhypermutated	XPC	1335	4	4	0	-	-	-
hypermutated	XPC	312	28	28	0	-	-	-
all samples	XPO6	1628	51	48	3	-	-	-
nonhypermutated	XPO6	1329	10	9	1	-	-	-
hypermutated	XPO6	299	41	39	2	-	-	-
all samples	ZBTB7A	1627	52	47	5	-	-	-
nonhypermutated	ZBTB7A	1325	14	9	5	-	-	-
hypermutated	ZBTB7A	302	38	38	0	-	-	-
all samples	ZFHX3	1507	172	160	12	0.552	0.295 - 1.031	0.06219
nonhypermutated	ZFHX3	1309	30	24	6	0.87	0.386 - 1.963	0.7379
hypermutated	ZFHX3	198	142	136	6	0.517	0.192 - 1.391	0.1915
all samples	ZFP36L2	1564	115	101	14	0.776	0.451 - 1.337	0.361
nonhypermutated	ZFP36L2	1275	64	52	12	0.845	0.473 - 1.512	0.571
hypermutated	ZFP36L2	289	51	49	2	-	-	-
all samples	ZHX2	1628	51	48	3	-	-	-
nonhypermutated	ZHX2	1328	11	10	1	-	-	-
hypermutated	ZHX2	300	40	38	2	-	-	-
all samples	ZNF217	1638	41	38	3	-	-	-
nonhypermutated	ZNF217	1336	3	3	0	-	-	-
hypermutated	ZNF217	302	38	35	3	-	-	-
all samples	ZNF493	1642	37	31	6	-	-	-
nonhypermutated	ZNF493	1324	15	11	4	-	-	-
hypermutated	ZNF493	318	22	20	2	-	-	-
all samples	ZNF521	1593	86	74	12	0.951	0.526 - 1.718	0.8677
nonhypermutated	ZNF521	1306	33	26	7	-	-	-
hypermutated	ZNF521	287	53	48	5	-	-	-
all samples	ZNF678	1639	40	37	3	-	-	-
nonhypermutated	ZNF678	1329	10	9	1	-	-	-
hypermutated	ZNF678	310	30	28	2	-	-	-
all samples	ZNF681	1604	75	62	13	0.973	0.558 - 1.697	0.9238
nonhypermutated	ZNF681	1283	56	43	13	1.081	0.619 - 1.888	0.7837
hypermutated	ZNF681	321	19	19	0	-	-	-
all samples	ZNF99	1629	50	40	10	1.646	0.867 - 3.122	0.1274
nonhypermutated	ZNF99	1313	26	17	9	-	-	-
hypermutated	ZNF99	316	24	23	1	-	-	-
all samples	ZNRF3	1563	116	109	7	-	-	-
nonhypermutated	ZNRF3	1317	22	19	3	-	-	-
hypermutated	ZNRF3	246	94	90	4	-	-	-
Analysis restricted to genes with at least 10 CRC deaths in those with non-silent mutations.
* Mutation status defined using only non-silencing mutations.
** Based on cox proportional hazards regression for CRC specific death, adjusted for age at diagnosis, sex, mutational burden (# of mutations), and study.
*** P value threshold based on Bonferroni correction for multiple testing (6 pathways P value < 8.3x10-3, and 65 genes P value < 7.69e-4).
