# Supplementary material for: Landscape of somatic single nucleotide variants and indels in colorectal cancer and impact on survival
Source: Nat Commun. 2020 Jul 20;11:3644. doi: 10.1038/s41467-020-17386-z (PMC7371703; doi:10.1038/s41467-020-17386-z)
Supplement: Supplementary file 6 — Supplementary Data 3 [file 41467_2020_17386_MOESM6_ESM.xlsx]

## Sheet: Sheet1
Supplementary Data 3. Distribution of somatic mutated genes and pathways by tumor site, adjusted for MSI status and mutation burden.
Subtype	N wildtype	N mutant	N category	Site category	OR	CI	P value*
Mutated Pathways
RTK/RAS**	992	1091	899	right-sided	2.024	1.66 - 2.469	3.35548e-12
TP53/ATM**	842	1241	899	right-sided	0.584	0.48 - 0.712	9.6192e-08
TGF-beta**	1415	668	899	right-sided	1.645	1.298 - 2.085	3.84914e-05
IGF2/PI-3-kinase**	1640	443	899	right-sided	1.649	1.286 - 2.116	8.22649e-05
MMR**	1871	212	899	right-sided	0.913	0.585 - 1.427	0.690085
WNT	425	1658	899	right-sided	1.018	0.791 - 1.311	0.889579
Mutated Genes
KRAS codon G12/G13/Q61/K117/A146**	1350	733	899	right-sided	1.882	1.538 - 2.302	7.78739e-10
TP53 transcript NM00546**	943	1140	899	right-sided	0.55	0.452 - 0.668	1.98356e-09
BRAF codon V600**	1928	155	899	right-sided	2.96	1.78 - 4.922	2.88552e-05
BCL9	1950	133	899	right-sided	0.368	0.229 - 0.594	4.05763e-05
AMER1**	1910	173	899	right-sided	2.066	1.43 - 2.983	0.000110277
FBXW7	1774	309	899	right-sided	0.565	0.421 - 0.759	0.000147898
SMAD2**	1998	85	899	right-sided	2.54	1.516 - 4.257	0.000401454
PIK3CA nonsynonymous SNVs**	1789	294	899	right-sided	1.62	1.219 - 2.151	0.00087034
TCF7L2	1916	167	899	right-sided	0.535	0.365 - 0.784	0.00135173
CDH1	2025	58	899	right-sided	0.36	0.184 - 0.703	0.00276024
CTNNB1 hotspot	2040	43	899	right-sided	3.672	1.504 - 8.965	0.00429252
LRRN3**	2014	69	899	right-sided	2.669	1.345 - 5.298	0.00499768
RGS12	1975	108	899	right-sided	0.473	0.275 - 0.813	0.00671491
RECQL5	2020	63	899	right-sided	0.412	0.213 - 0.796	0.00836211
MLH1	2036	47	899	right-sided	0.373	0.176 - 0.79	0.0100052
KLF5	2036	47	899	right-sided	0.396	0.195 - 0.805	0.0105435
XPO6	2021	62	899	right-sided	0.419	0.214 - 0.817	0.0107638
SALL4**	1974	109	899	right-sided	2.097	1.159 - 3.794	0.0143516
TGFBR2	1986	97	899	right-sided	2.072	1.147 - 3.744	0.0157598
ZFHX3	1881	202	899	right-sided	0.572	0.363 - 0.901	0.0158553
SMAD4**	1878	205	899	right-sided	1.455	1.058 - 2.001	0.0210889
CSNK2A1	2059	24	899	right-sided	0.321	0.119 - 0.863	0.0243729
NSD3	2021	62	899	right-sided	0.495	0.262 - 0.933	0.0295931
RYR1	1708	375	899	right-sided	0.717	0.527 - 0.975	0.0341008
MXRA5	1899	184	899	right-sided	0.643	0.426 - 0.971	0.0359243
PTEN transcript NM000314**	1968	115	899	right-sided	1.672	1.03 - 2.715	0.0374739
DCHS1	1905	178	899	right-sided	0.623	0.39 - 0.994	0.0472711
PCDHGA7	1989	94	899	right-sided	0.582	0.34 - 0.996	0.0482733
MLLT3	2059	24	899	right-sided	8.092	0.985 - 66.445	0.051614
ARID1A	1867	216	899	right-sided	0.68	0.46 - 1.005	0.0529929
ARID2	1989	94	899	right-sided	0.61	0.361 - 1.03	0.0645425
TGIF1	2013	70	899	right-sided	0.595	0.34 - 1.038	0.0675998
BCL9L	1871	212	899	right-sided	0.704	0.483 - 1.028	0.0694342
CDKN1B	2067	16	899	right-sided	6.732	0.819 - 55.319	0.0759953
TET2**	1983	100	899	right-sided	1.709	0.942 - 3.098	0.0776489
ZNRF3	1951	132	899	right-sided	1.537	0.923 - 2.559	0.0983909
RNF43 truncation	1868	215	899	right-sided	1.522	0.918 - 2.522	0.103266
GPC5	2022	61	899	right-sided	0.591	0.312 - 1.117	0.105503
CD274	2073	10	899	right-sided	4.114	0.725 - 23.34	0.11022
CTCF	2008	75	899	right-sided	0.634	0.354 - 1.136	0.125422
AXIN2	1970	113	899	right-sided	1.487	0.887 - 2.492	0.132581
ACVR1B	2005	78	899	right-sided	1.567	0.868 - 2.829	0.135904
RBM10	1989	94	899	right-sided	0.675	0.401 - 1.138	0.140116
PCDHGA9	2010	73	899	right-sided	0.639	0.352 - 1.16	0.140982
MLH3**	2012	71	899	right-sided	1.678	0.839 - 3.357	0.143676
ASXL1	1950	133	899	right-sided	1.39	0.894 - 2.162	0.143973
DPYD	1997	86	899	right-sided	0.668	0.379 - 1.177	0.162262
ZNF217	2035	48	899	right-sided	0.581	0.271 - 1.248	0.163904
EPCAM	2077	6	899	right-sided	0.256	0.037 - 1.781	0.168602
TGFBR1	2046	37	899	right-sided	1.785	0.776 - 4.102	0.172532
NLGN4X	2005	78	899	right-sided	1.461	0.846 - 2.524	0.173608
PRKCI	2053	30	899	right-sided	2.211	0.694 - 7.044	0.179639
NSD2	1987	96	899	right-sided	0.696	0.407 - 1.191	0.186197
ENAM	2027	56	899	right-sided	1.648	0.782 - 3.474	0.188849
DAPK1	1945	138	899	right-sided	1.367	0.851 - 2.194	0.196085
DCC**	1974	109	899	right-sided	1.409	0.838 - 2.37	0.19637
SETD2**	1973	110	899	right-sided	1.466	0.818 - 2.625	0.198753
ZNF681	1987	96	899	right-sided	1.345	0.856 - 2.113	0.199109
PCDH10	1906	177	899	right-sided	1.286	0.872 - 1.899	0.20479
PPP2R1A	2023	60	899	right-sided	0.661	0.348 - 1.256	0.205866
NRAS codon G12/G13/Q61	2012	71	899	right-sided	0.707	0.412 - 1.213	0.208166
COLCA2	2059	24	899	right-sided	0.533	0.198 - 1.438	0.214266
CDKN2A	2037	46	899	right-sided	1.605	0.755 - 3.414	0.219145
B2M	1986	97	899	right-sided	1.407	0.799 - 2.479	0.237091
ELF3	2041	42	899	right-sided	0.651	0.319 - 1.328	0.237597
ERBIN	2029	54	899	right-sided	1.53	0.737 - 3.179	0.253838
PLAC4	2076	7	899	right-sided	0.336	0.049 - 2.292	0.265303
SOX9	1840	243	899	right-sided	1.187	0.876 - 1.608	0.268472
MAP3K21	1987	96	899	right-sided	1.327	0.801 - 2.199	0.271543
ATM	1925	158	899	right-sided	1.252	0.835 - 1.876	0.276605
ACVR2A	1947	136	899	right-sided	1.283	0.807 - 2.038	0.291997
TET1**	1983	100	899	right-sided	1.327	0.781 - 2.255	0.294744
CCDC13	2032	51	899	right-sided	1.491	0.706 - 3.15	0.29544
TCF7	2032	51	899	right-sided	1.513	0.696 - 3.29	0.296021
DYNC1H1	1892	191	899	right-sided	0.8	0.525 - 1.221	0.301362
TEX14	2004	79	899	right-sided	0.737	0.411 - 1.319	0.303815
CASP8	2000	83	899	right-sided	1.385	0.737 - 2.602	0.310972
PBRM1	2010	73	899	right-sided	1.383	0.737 - 2.595	0.31204
EP300	1961	122	899	right-sided	0.773	0.467 - 1.279	0.315811
ERBB3	1954	129	899	right-sided	1.258	0.793 - 1.995	0.329858
MAML2	2031	52	899	right-sided	0.705	0.348 - 1.428	0.331814
MAP2K4	2029	54	899	right-sided	0.728	0.378 - 1.401	0.341545
PCDHA3	1979	104	899	right-sided	0.782	0.47 - 1.301	0.34416
NTHL1	2073	10	899	right-sided	0.476	0.1 - 2.253	0.349101
ARMT1	2063	20	899	right-sided	1.715	0.551 - 5.344	0.352099
ESR1	2007	76	899	right-sided	1.307	0.738 - 2.315	0.358158
MUC4	1956	127	899	right-sided	1.268	0.754 - 2.133	0.370342
SYNE1**	1650	433	899	right-sided	1.129	0.864 - 1.476	0.372626
ZNF99	2021	62	899	right-sided	1.311	0.715 - 2.403	0.381916
CHD4	1962	121	899	right-sided	1.238	0.766 - 2.001	0.382773
CUX1	1975	108	899	right-sided	0.793	0.469 - 1.342	0.387469
ZNF493	2032	51	899	right-sided	0.74	0.374 - 1.465	0.38765
TET3	1961	122	899	right-sided	0.795	0.472 - 1.34	0.389129
ATXN1	2011	72	899	right-sided	1.309	0.698 - 2.453	0.401525
TYRO3	2039	44	899	right-sided	1.407	0.631 - 3.137	0.404445
MAST2	1992	91	899	right-sided	1.26	0.711 - 2.234	0.428046
HCN1	1995	88	899	right-sided	0.799	0.456 - 1.401	0.433703
TCHH	1984	99	899	right-sided	0.806	0.469 - 1.386	0.435697
C11ORF53	2073	10	899	right-sided	1.82	0.398 - 8.32	0.43991
DUSP16	2031	52	899	right-sided	0.769	0.394 - 1.501	0.441375
LMO7	2016	67	899	right-sided	1.303	0.661 - 2.566	0.444634
XPC	2045	38	899	right-sided	0.729	0.32 - 1.658	0.450486
IGF2	2049	34	899	right-sided	0.719	0.306 - 1.693	0.450597
PDCD1LG2	2067	16	899	right-sided	0.617	0.172 - 2.206	0.457214
GDF5	2018	65	899	right-sided	0.795	0.43 - 1.471	0.464891
UTP20	1977	106	899	right-sided	0.82	0.481 - 1.4	0.46774
BMPR2	1886	197	899	right-sided	0.829	0.498 - 1.378	0.468635
TPR	2009	74	899	right-sided	1.266	0.668 - 2.4	0.469971
MAP2K1	2060	23	899	right-sided	1.461	0.494 - 4.323	0.493325
TAF3	2022	61	899	right-sided	0.79	0.395 - 1.58	0.505202
NFE2L3	2037	46	899	right-sided	0.783	0.382 - 1.607	0.505316
KMT2C	1899	184	899	right-sided	0.87	0.575 - 1.317	0.510818
NCAPD3	2000	83	899	right-sided	0.815	0.443 - 1.5	0.51085
SOS1	2022	61	899	right-sided	0.804	0.415 - 1.556	0.517012
PIK3R1 transcript NM181523	1996	87	899	right-sided	1.185	0.705 - 1.992	0.521393
ZHX2	2015	68	899	right-sided	1.232	0.633 - 2.397	0.539243
ZNF521	1974	109	899	right-sided	0.859	0.528 - 1.398	0.539744
FAN1	2026	57	899	right-sided	0.812	0.404 - 1.631	0.558112
BCOR	1945	138	899	right-sided	0.873	0.553 - 1.377	0.55874
KLHL5	2053	30	899	right-sided	0.772	0.316 - 1.882	0.568966
GREM1	2075	8	899	right-sided	0.627	0.124 - 3.164	0.572179
MTUS2	1981	102	899	right-sided	1.152	0.686 - 1.933	0.592483
ELMO1	1997	86	899	right-sided	1.163	0.663 - 2.04	0.59872
AKT1	2017	66	899	right-sided	1.178	0.638 - 2.176	0.599596
NRG1	1974	109	899	right-sided	0.877	0.535 - 1.436	0.600674
TNRC6B	1982	101	899	right-sided	1.154	0.674 - 1.976	0.60237
DISP3	1940	143	899	right-sided	0.886	0.563 - 1.396	0.602561
IDH1	2057	26	899	right-sided	1.271	0.512 - 3.157	0.605418
FAT1**	1880	203	899	right-sided	1.113	0.738 - 1.678	0.610013
SIN3A	1982	101	899	right-sided	0.878	0.52 - 1.483	0.626613
ARID1B	1978	105	899	right-sided	0.879	0.522 - 1.48	0.627375
PCDHGB1	1984	99	899	right-sided	0.881	0.528 - 1.47	0.628154
AXIN1	1992	91	899	right-sided	1.151	0.649 - 2.039	0.630741
TAF1L	1900	183	899	right-sided	0.908	0.609 - 1.354	0.634622
CDK12	1976	107	899	right-sided	0.884	0.517 - 1.51	0.651499
HGF	2038	45	899	right-sided	0.843	0.399 - 1.784	0.655261
GNAS	1870	213	899	right-sided	0.921	0.64 - 1.327	0.660268
NCF4	2051	32	899	right-sided	1.226	0.492 - 3.056	0.661261
POLD1	1969	114	899	right-sided	1.133	0.644 - 1.995	0.664311
CDC27	2057	26	899	right-sided	1.244	0.461 - 3.358	0.666302
SCG5	2072	11	899	right-sided	1.354	0.332 - 5.516	0.672156
FAM171B	2043	40	899	right-sided	0.847	0.393 - 1.829	0.673232
SMAD3	2002	81	899	right-sided	1.116	0.668 - 1.863	0.675241
HLA.B	2060	23	899	right-sided	0.795	0.271 - 2.332	0.675707
CTNND1	1993	90	899	right-sided	0.889	0.509 - 1.555	0.680648
USP9X	1959	124	899	right-sided	1.107	0.68 - 1.802	0.681663
ATG2A	1989	94	899	right-sided	0.896	0.513 - 1.564	0.698449
ERCC3	2051	32	899	right-sided	0.853	0.375 - 1.938	0.703882
OSBPL6	2013	70	899	right-sided	0.891	0.484 - 1.641	0.711921
KLHL11	2056	27	899	right-sided	0.834	0.315 - 2.205	0.713881
MSH2	2025	58	899	right-sided	0.877	0.433 - 1.775	0.714678
URI1	2045	38	899	right-sided	0.861	0.381 - 1.948	0.720254
MYH9	1964	119	899	right-sided	0.906	0.527 - 1.556	0.720611
STK11	2041	42	899	right-sided	1.15	0.533 - 2.481	0.722446
BMPR1A	2039	44	899	right-sided	1.143	0.541 - 2.414	0.725393
MYC	2065	18	899	right-sided	1.223	0.396 - 3.778	0.726369
ARID3A	2043	40	899	right-sided	1.153	0.503 - 2.645	0.736352
ZBTB7A	2026	57	899	right-sided	0.899	0.473 - 1.71	0.746293
ERBB2	1971	112	899	right-sided	1.075	0.686 - 1.685	0.752222
SMG1	1974	109	899	right-sided	0.923	0.556 - 1.531	0.755291
RB1	2023	60	899	right-sided	0.907	0.475 - 1.735	0.76909
SCN5A	1921	162	899	right-sided	0.942	0.624 - 1.422	0.775985
FGFR1	2034	49	899	right-sided	1.109	0.537 - 2.293	0.779637
DNMT1	1992	91	899	right-sided	0.923	0.528 - 1.614	0.779896
PCBP1	1999	84	899	right-sided	0.935	0.58 - 1.506	0.782321
TRIP4	2055	28	899	right-sided	0.877	0.334 - 2.303	0.790317
SYT3	2047	36	899	right-sided	1.112	0.493 - 2.51	0.79812
CD58	2060	23	899	right-sided	1.175	0.341 - 4.052	0.798897
POLE	1944	139	899	right-sided	1.067	0.642 - 1.775	0.802593
MSH6	2004	79	899	right-sided	1.078	0.575 - 2.021	0.813869
KMT2B	1894	189	899	right-sided	1.056	0.669 - 1.667	0.814099
BIRC6	1905	178	899	right-sided	1.053	0.684 - 1.62	0.81437
CACNG3	2033	50	899	right-sided	1.091	0.527 - 2.261	0.81447
SMARCA4	1929	154	899	right-sided	0.95	0.619 - 1.458	0.815499
LIMCH1	1954	129	899	right-sided	0.942	0.571 - 1.554	0.81567
KDM6A	2025	58	899	right-sided	0.926	0.486 - 1.765	0.815702
ALK	1957	126	899	right-sided	0.952	0.597 - 1.517	0.834973
TBX3	2013	70	899	right-sided	1.063	0.575 - 1.963	0.845388
KMT2D	1828	255	899	right-sided	0.965	0.648 - 1.436	0.860568
FETUB	2048	35	899	right-sided	0.925	0.375 - 2.279	0.864833
N4BP2L1	2067	16	899	right-sided	1.104	0.341 - 3.572	0.868321
SLC12A5	1997	86	899	right-sided	0.955	0.543 - 1.678	0.871957
TSHZ2	1993	90	899	right-sided	1.045	0.603 - 1.811	0.8763
EP400	1922	161	899	right-sided	1.037	0.641 - 1.678	0.882996
IDH2	2056	27	899	right-sided	1.072	0.423 - 2.715	0.88417
MAP2K7	2015	68	899	right-sided	0.957	0.526 - 1.738	0.884179
KIF1A	1917	166	899	right-sided	1.028	0.68 - 1.554	0.895173
PMS2	2047	36	899	right-sided	1.064	0.413 - 2.74	0.897574
HIST1H2BE	2077	6	899	right-sided	1.114	0.164 - 7.543	0.91205
RGMB	2047	36	899	right-sided	1.045	0.477 - 2.289	0.912581
ABCA8	2005	78	899	right-sided	0.968	0.531 - 1.767	0.916186
PAX3	2024	59	899	right-sided	0.974	0.5 - 1.9	0.939489
BCLAF1	2032	51	899	right-sided	1.022	0.49 - 2.131	0.952861
FBLN2	1967	116	899	right-sided	1.015	0.615 - 1.675	0.953284
APC turncation within first 1600 codons	881	1202	899	right-sided	0.994	0.811 - 1.219	0.955343
MUTYH	2055	28	899	right-sided	0.972	0.349 - 2.706	0.956179
IWS1	2030	53	899	right-sided	1.021	0.484 - 2.152	0.956494
SPZ1	2047	36	899	right-sided	0.974	0.364 - 2.606	0.957824
PAX5	2040	43	899	right-sided	1.022	0.449 - 2.329	0.958507
S1PR4	2048	35	899	right-sided	1.022	0.406 - 2.573	0.963854
CCDC40	2018	65	899	right-sided	1.014	0.528 - 1.945	0.96743
DCAF4L1	2041	42	899	right-sided	0.994	0.465 - 2.124	0.987206
ZNF678	2031	52	899	right-sided	0.997	0.501 - 1.982	0.992743
RGPD5	2082	1	899	right-sided	7134987	0 - Inf	0.997937
ZFP36L2	1948	135	899	right-sided	1	0.661 - 1.513	0.998517
* P value based on case-only analysis using left-side (distal and rectal) tumors as the reference category (n=1,184), and adjusted for MSI status and mutation burden. ** Statistically significant after Bonferroni correction for multiple testing (6 pathways, p value < 8.3x10-3, and 205 genes, p value <2.4x10-4).
