# Supplementary material for: Landscape of somatic single nucleotide variants and indels in colorectal cancer and impact on survival
Source: Nat Commun. 2020 Jul 20;11:3644. doi: 10.1038/s41467-020-17386-z (PMC7371703; doi:10.1038/s41467-020-17386-z)
Supplement: Supplementary file 7 — Supplementary Data 4 [file 41467_2020_17386_MOESM7_ESM.xlsx]

## Sheet: Sheet1
Supplementary Data 4. Distribution of somatic mutated genes and pathways by tumor stage, adjusted for MSI status and mutation burden.
Subtype	N wildtype	N mutant	Stage category	N category	OR	95% CI	P value*
Mutated Pathways
WNT	395	1565	Stage 2/3 or regional	1228	0.672	0.505 - 0.895	0.00654671
			Stage 4 or distant	188	0.887	0.565 - 1.393	0.602288
IGF2/PI-3-kinase	1536	424	Stage 2/3 or regional**	1228	1.483	1.114 - 1.975	0.00697414
			Stage 4 or distant	188	1.472	0.925 - 2.341	0.102684
RTK/RAS	921	1039	Stage 2/3 or regional	1228	1.218	0.982 - 1.512	0.0729943
			Stage 4 or distant	188	1.359	0.955 - 1.936	0.088701
TGF-beta	1321	639	Stage 2/3 or regional	1228	1.177	0.895 - 1.548	0.242418
			Stage 4 or distant	188	1.402	0.916 - 2.147	0.119683
TP53/ATM	796	1164	Stage 2/3 or regional	1228	1.101	0.889 - 1.365	0.376489
			Stage 4 or distant	188	1.208	0.844 - 1.728	0.30171
MMR	1762	198	Stage 2/3 or regional	1228	1.15	0.734 - 1.803	0.542205
			Stage 4 or distant	188	0.87	0.341 - 2.218	0.770289
Mutated Genes
SMAD4	1766	194	Stage 2/3 or regional	1228	1.907	1.272 - 2.861	0.00179867
			Stage 4 or distant	188	1.686	0.914 - 3.109	0.0944746
DCAF4L1	1920	40	Stage 2/3 or regional	1228	0.338	0.167 - 0.681	0.00242961
			Stage 4 or distant	188	0	0 - Inf	0.982859
XPO6	1900	60	Stage 2/3 or regional	1228	0.43	0.225 - 0.823	0.0108552
			Stage 4 or distant	188	0.805	0.231 - 2.8	0.732766
ELMO1	1878	82	Stage 2/3 or regional	1228	2.615	1.239 - 5.518	0.0116199
			Stage 4 or distant	188	2.219	0.673 - 7.314	0.190463
SOS1	1903	57	Stage 2/3 or regional	1228	2.937	1.188 - 7.259	0.0196127
			Stage 4 or distant	188	4.258	1.057 - 17.157	0.041597
BRAF codon V600	1809	151	Stage 2/3 or regional	1228	1.718	1.066 - 2.77	0.0263149
			Stage 4 or distant	188	1.888	0.742 - 4.802	0.182001
MUTYH	1932	28	Stage 2/3 or regional	1228	0.37	0.151 - 0.904	0.0291468
			Stage 4 or distant	188	0.467	0.049 - 4.479	0.509522
TRIP4	1933	27	Stage 2/3 or regional	1228	0.355	0.137 - 0.923	0.0337334
			Stage 4 or distant	188	0.773	0.134 - 4.477	0.773987
XPC	1924	36	Stage 2/3 or regional	1228	3.746	1.08 - 12.989	0.0374007
			Stage 4 or distant	188	1.415	0.123 - 16.288	0.780472
PIK3R1 transcript NM181523	1879	81	Stage 2/3 or regional	1228	1.991	1.04 - 3.813	0.0376399
			Stage 4 or distant	188	0.765	0.205 - 2.849	0.689267
PTEN transcript NM000314	1852	108	Stage 2/3 or regional	1228	1.815	1.024 - 3.216	0.0410648
			Stage 4 or distant	188	3.477	1.488 - 8.12	0.00399017
ELF3	1922	38	Stage 2/3 or regional	1228	0.488	0.244 - 0.975	0.0422278
			Stage 4 or distant	188	0.428	0.094 - 1.944	0.271667
ZFP36L2	1835	125	Stage 2/3 or regional	1228	0.653	0.433 - 0.986	0.0424531
			Stage 4 or distant	188	0.382	0.145 - 1.007	0.0516688
GPC5	1904	56	Stage 2/3 or regional	1228	2.251	1.007 - 5.031	0.0479256
			Stage 4 or distant	188	0.532	0.062 - 4.523	0.563006
ZNF681	1868	92	Stage 2/3 or regional	1228	0.622	0.387 - 1.001	0.0504529
			Stage 4 or distant	188	0.651	0.286 - 1.485	0.307787
FBLN2	1853	107	Stage 2/3 or regional	1228	0.611	0.368 - 1.013	0.0563388
			Stage 4 or distant	188	0.6	0.217 - 1.661	0.325413
PRKCI	1931	29	Stage 2/3 or regional	1228	3.344	0.945 - 11.84	0.0612647
			Stage 4 or distant	188	7.086	0.967 - 51.943	0.0540275
USP9X	1843	117	Stage 2/3 or regional	1228	0.635	0.392 - 1.026	0.0637768
			Stage 4 or distant	188	0.487	0.166 - 1.43	0.190622
ZNF217	1915	45	Stage 2/3 or regional	1228	2.476	0.948 - 6.462	0.0640752
			Stage 4 or distant	188	0.83	0.076 - 9.026	0.878104
FETUB	1929	31	Stage 2/3 or regional	1228	0.446	0.184 - 1.082	0.0740153
			Stage 4 or distant	188	1.099	0.199 - 6.076	0.914085
MAP2K7	1899	61	Stage 2/3 or regional	1228	1.932	0.935 - 3.991	0.0752995
			Stage 4 or distant	188	1.042	0.214 - 5.082	0.958946
TAF3	1904	56	Stage 2/3 or regional	1228	2.127	0.925 - 4.89	0.0756369
			Stage 4 or distant	188	2.441	0.55 - 10.831	0.240616
RGMB	1925	35	Stage 2/3 or regional	1228	2.606	0.89 - 7.632	0.0805648
			Stage 4 or distant	188	1.723	0.297 - 9.978	0.543875
PIK3CA nonsynonymous SNVs	1675	285	Stage 2/3 or regional	1228	1.329	0.964 - 1.833	0.0824628
			Stage 4 or distant	188	1.106	0.642 - 1.905	0.716891
DUSP16	1912	48	Stage 2/3 or regional	1228	2.099	0.898 - 4.905	0.0870565
			Stage 4 or distant	188	3.033	0.814 - 11.3	0.0982728
RGS12	1862	98	Stage 2/3 or regional	1228	1.703	0.925 - 3.135	0.0872355
			Stage 4 or distant	188	1.02	0.287 - 3.621	0.975421
TET2	1865	95	Stage 2/3 or regional	1228	1.72	0.922 - 3.208	0.0884108
			Stage 4 or distant	188	1.356	0.377 - 4.875	0.640946
DCHS1	1794	166	Stage 2/3 or regional	1228	1.522	0.932 - 2.485	0.0933435
			Stage 4 or distant	188	2.038	0.851 - 4.881	0.110153
TCF7	1914	46	Stage 2/3 or regional	1228	0.548	0.271 - 1.107	0.093802
			Stage 4 or distant	188	1.062	0.268 - 4.207	0.931355
MSH6	1887	73	Stage 2/3 or regional	1228	1.805	0.897 - 3.632	0.0976569
			Stage 4 or distant	188	1.636	0.402 - 6.667	0.492148
PCDHA3	1865	95	Stage 2/3 or regional	1228	0.653	0.39 - 1.094	0.105491
			Stage 4 or distant	188	0.741	0.257 - 2.138	0.579854
ZNF521	1862	98	Stage 2/3 or regional	1228	1.673	0.891 - 3.141	0.109216
			Stage 4 or distant	188	3.867	1.63 - 9.175	0.00215852
AXIN2	1852	108	Stage 2/3 or regional	1228	1.538	0.908 - 2.608	0.109525
			Stage 4 or distant	188	1.396	0.487 - 4.002	0.53429
SMAD3	1882	78	Stage 2/3 or regional	1228	0.634	0.362 - 1.112	0.111785
			Stage 4 or distant	188	1.55	0.713 - 3.367	0.268738
PLAC4	1953	7	Stage 2/3 or regional	1228	0.263	0.05 - 1.375	0.113619
			Stage 4 or distant	188	1.177	0.112 - 12.408	0.892061
CDC27	1937	23	Stage 2/3 or regional	1228	3.282	0.71 - 15.181	0.128219
			Stage 4 or distant	188	2.291	0.182 - 28.779	0.520884
RYR1	1605	355	Stage 2/3 or regional	1228	0.784	0.571 - 1.077	0.13344
			Stage 4 or distant	188	1.016	0.596 - 1.734	0.95212
ARMT1	1941	19	Stage 2/3 or regional	1228	3.209	0.688 - 14.965	0.137758
			Stage 4 or distant	188	0	0 - Inf	0.989871
NLGN4X	1885	75	Stage 2/3 or regional	1228	1.624	0.854 - 3.089	0.139089
			Stage 4 or distant	188	1.64	0.576 - 4.664	0.354038
FGFR1	1914	46	Stage 2/3 or regional	1228	1.922	0.8 - 4.621	0.144207
			Stage 4 or distant	188	3.338	0.822 - 13.546	0.0917211
ZNF678	1912	48	Stage 2/3 or regional	1228	1.946	0.782 - 4.842	0.152283
			Stage 4 or distant	188	0.826	0.152 - 4.479	0.824476
MAP2K1	1938	22	Stage 2/3 or regional	1228	0.477	0.172 - 1.324	0.155347
			Stage 4 or distant	188	0.826	0.138 - 4.946	0.834035
CTNNB1 hotspot	1920	40	Stage 2/3 or regional	1228	1.846	0.78 - 4.374	0.163376
			Stage 4 or distant	188	0.581	0.067 - 5.048	0.622299
CCDC13	1913	47	Stage 2/3 or regional	1228	1.95	0.75 - 5.071	0.170856
			Stage 4 or distant	188	2.784	0.639 - 12.137	0.17289
PCDHGB1	1865	95	Stage 2/3 or regional	1228	0.696	0.412 - 1.174	0.174226
			Stage 4 or distant	188	0.291	0.078 - 1.078	0.064685
BMPR1A	1916	44	Stage 2/3 or regional	1228	0.612	0.3 - 1.248	0.176884
			Stage 4 or distant	188	0.575	0.12 - 2.75	0.488577
DAPK1	1828	132	Stage 2/3 or regional	1228	1.396	0.849 - 2.295	0.189046
			Stage 4 or distant	188	1.063	0.387 - 2.918	0.90542
ACVR2A	1832	128	Stage 2/3 or regional	1228	0.736	0.465 - 1.166	0.191938
			Stage 4 or distant	188	0.833	0.336 - 2.064	0.692348
ZNRF3	1833	127	Stage 2/3 or regional	1228	1.396	0.842 - 2.313	0.195517
			Stage 4 or distant	188	0.877	0.272 - 2.828	0.826216
HLA.B	1937	23	Stage 2/3 or regional	1228	2.093	0.674 - 6.498	0.201441
			Stage 4 or distant	188	0	0 - Inf	0.990349
AKT1	1902	58	Stage 2/3 or regional	1228	0.643	0.326 - 1.268	0.202792
			Stage 4 or distant	188	1.974	0.729 - 5.345	0.180792
FAM171B	1922	38	Stage 2/3 or regional	1228	1.893	0.702 - 5.107	0.207616
			Stage 4 or distant	188	0.555	0.061 - 5.012	0.599635
FBXW7	1670	290	Stage 2/3 or regional	1228	0.828	0.615 - 1.116	0.214963
			Stage 4 or distant	188	0.887	0.531 - 1.482	0.647828
SETD2	1855	105	Stage 2/3 or regional	1228	1.447	0.801 - 2.611	0.220427
			Stage 4 or distant	188	0.957	0.264 - 3.462	0.946011
NRAS codon G12/G13/Q61	1896	64	Stage 2/3 or regional	1228	0.716	0.414 - 1.24	0.233186
			Stage 4 or distant	188	0.337	0.098 - 1.16	0.0846124
TP53 transcript NM00546	896	1064	Stage 2/3 or regional	1228	1.14	0.919 - 1.413	0.234072
			Stage 4 or distant	188	1.282	0.899 - 1.826	0.169861
KRAS codon G12/G13/Q61/K117/A146	1263	697	Stage 2/3 or regional	1228	1.145	0.915 - 1.433	0.235003
			Stage 4 or distant	188	1.387	0.972 - 1.979	0.0716352
KMT2D	1726	234	Stage 2/3 or regional	1228	1.292	0.846 - 1.974	0.235865
			Stage 4 or distant	188	1.738	0.829 - 3.643	0.143114
DISP3	1824	136	Stage 2/3 or regional	1228	1.337	0.825 - 2.168	0.238355
			Stage 4 or distant	188	0.707	0.247 - 2.02	0.517286
TYRO3	1921	39	Stage 2/3 or regional	1228	0.626	0.286 - 1.371	0.24184
			Stage 4 or distant	188	0.34	0.039 - 2.996	0.331258
PCDH10	1792	168	Stage 2/3 or regional	1228	1.293	0.838 - 1.995	0.246023
			Stage 4 or distant	188	2.8	1.435 - 5.462	0.00252406
ASXL1	1836	124	Stage 2/3 or regional	1228	1.348	0.811 - 2.242	0.249108
			Stage 4 or distant	188	1.137	0.482 - 2.681	0.769125
TCF7L2	1803	157	Stage 2/3 or regional	1228	0.794	0.537 - 1.175	0.248968
			Stage 4 or distant	188	0.92	0.486 - 1.744	0.798742
MTUS2	1866	94	Stage 2/3 or regional	1228	0.732	0.428 - 1.25	0.252647
			Stage 4 or distant	188	0.762	0.274 - 2.121	0.602472
CACNG3	1916	44	Stage 2/3 or regional	1228	1.654	0.695 - 3.94	0.255585
			Stage 4 or distant	188	0.569	0.063 - 5.136	0.615196
MLH1	1916	44	Stage 2/3 or regional	1228	0.646	0.303 - 1.38	0.259698
			Stage 4 or distant	188	1.279	0.302 - 5.408	0.738444
IDH2	1933	27	Stage 2/3 or regional	1228	1.895	0.624 - 5.759	0.259725
			Stage 4 or distant	188	0.933	0.097 - 8.981	0.951782
S1PR4	1927	33	Stage 2/3 or regional	1228	0.603	0.249 - 1.459	0.261859
			Stage 4 or distant	188	3.287	0.821 - 13.156	0.0926237
MAP2K4	1910	50	Stage 2/3 or regional	1228	1.587	0.707 - 3.565	0.263089
			Stage 4 or distant	188	1.366	0.338 - 5.522	0.661786
ALK	1841	119	Stage 2/3 or regional	1228	1.319	0.799 - 2.177	0.278735
			Stage 4 or distant	188	0.615	0.198 - 1.914	0.401453
RB1	1903	57	Stage 2/3 or regional	1228	1.526	0.701 - 3.324	0.28683
			Stage 4 or distant	188	4.702	1.589 - 13.919	0.00517647
IDH1	1936	24	Stage 2/3 or regional	1228	0.595	0.228 - 1.552	0.288752
			Stage 4 or distant	188	0.364	0.043 - 3.102	0.355507
MAP3K21	1872	88	Stage 2/3 or regional	1228	1.358	0.769 - 2.401	0.291853
			Stage 4 or distant	188	0.635	0.175 - 2.302	0.489221
OSBPL6	1893	67	Stage 2/3 or regional	1228	1.451	0.726 - 2.901	0.292632
			Stage 4 or distant	188	0.265	0.032 - 2.197	0.218696
CDK12	1857	103	Stage 2/3 or regional	1228	0.749	0.437 - 1.285	0.294249
			Stage 4 or distant	188	1.204	0.436 - 3.33	0.719995
SLC12A5	1881	79	Stage 2/3 or regional	1228	1.398	0.743 - 2.63	0.298985
			Stage 4 or distant	188	0.405	0.082 - 2.003	0.267882
TGFBR1	1925	35	Stage 2/3 or regional	1228	1.625	0.631 - 4.182	0.314333
			Stage 4 or distant	188	2.484	0.553 - 11.165	0.235324
MAML2	1912	48	Stage 2/3 or regional	1228	1.517	0.661 - 3.482	0.325184
			Stage 4 or distant	188	1.018	0.19 - 5.469	0.983285
COLCA2	1935	25	Stage 2/3 or regional	1228	0.615	0.232 - 1.628	0.327731
			Stage 4 or distant	188	0	0 - Inf	0.989104
ZNF99	1901	59	Stage 2/3 or regional	1228	1.437	0.692 - 2.984	0.330857
			Stage 4 or distant	188	1.078	0.311 - 3.735	0.90548
TAF1L	1788	172	Stage 2/3 or regional	1228	0.815	0.538 - 1.235	0.333693
			Stage 4 or distant	188	1.004	0.476 - 2.115	0.992298
SYT3	1926	34	Stage 2/3 or regional	1228	1.658	0.593 - 4.63	0.334983
			Stage 4 or distant	188	1.31	0.227 - 7.57	0.762558
SCN5A	1809	151	Stage 2/3 or regional	1228	1.251	0.791 - 1.978	0.338734
			Stage 4 or distant	188	2.042	0.996 - 4.186	0.051374
TPR	1890	70	Stage 2/3 or regional	1228	1.393	0.698 - 2.78	0.347305
			Stage 4 or distant	188	1.474	0.396 - 5.496	0.563053
CDKN2A	1920	40	Stage 2/3 or regional	1228	1.485	0.648 - 3.406	0.350294
			Stage 4 or distant	188	2.401	0.578 - 9.978	0.228295
PCDHGA7	1870	90	Stage 2/3 or regional	1228	0.771	0.447 - 1.33	0.350494
			Stage 4 or distant	188	0.228	0.048 - 1.077	0.0619797
HGF	1920	40	Stage 2/3 or regional	1228	1.494	0.643 - 3.472	0.350674
			Stage 4 or distant	188	0.726	0.085 - 6.233	0.770597
SIN3A	1864	96	Stage 2/3 or regional	1228	0.777	0.455 - 1.326	0.354626
			Stage 4 or distant	188	0.711	0.24 - 2.106	0.538714
TGIF1	1891	69	Stage 2/3 or regional	1228	1.342	0.719 - 2.506	0.355267
			Stage 4 or distant	188	0.951	0.328 - 2.759	0.926529
POLD1	1857	103	Stage 2/3 or regional	1228	1.308	0.737 - 2.321	0.359516
			Stage 4 or distant	188	0.528	0.108 - 2.591	0.431392
MYC	1942	18	Stage 2/3 or regional	1228	1.824	0.5 - 6.655	0.362649
			Stage 4 or distant	188	1.391	0.136 - 14.201	0.780727
TSHZ2	1875	85	Stage 2/3 or regional	1228	1.314	0.716 - 2.411	0.377714
			Stage 4 or distant	188	1.816	0.644 - 5.118	0.259321
SMG1	1859	101	Stage 2/3 or regional	1228	0.791	0.468 - 1.335	0.379696
			Stage 4 or distant	188	0.579	0.197 - 1.703	0.320567
APC turncation within first 1600 codons	829	1131	Stage 2/3 or regional	1228	0.906	0.725 - 1.132	0.382917
			Stage 4 or distant	188	0.94	0.655 - 1.351	0.739215
CTCF	1889	71	Stage 2/3 or regional	1228	1.325	0.697 - 2.518	0.391086
			Stage 4 or distant	188	1.653	0.543 - 5.036	0.376242
IWS1	1911	49	Stage 2/3 or regional	1228	1.443	0.622 - 3.345	0.393173
			Stage 4 or distant	188	0.523	0.058 - 4.712	0.563256
CDH1	1905	55	Stage 2/3 or regional	1228	1.383	0.656 - 2.917	0.394492
			Stage 4 or distant	188	1.063	0.262 - 4.317	0.932087
LIMCH1	1839	121	Stage 2/3 or regional	1228	0.804	0.486 - 1.33	0.395393
			Stage 4 or distant	188	0.97	0.361 - 2.61	0.952455
MLLT3	1938	22	Stage 2/3 or regional	1228	0.63	0.214 - 1.856	0.402221
			Stage 4 or distant	188	0	0 - Inf	0.993056
PAX3	1904	56	Stage 2/3 or regional	1228	0.756	0.392 - 1.459	0.40473
			Stage 4 or distant	188	0.91	0.233 - 3.554	0.892012
ARID3A	1921	39	Stage 2/3 or regional	1228	0.721	0.331 - 1.569	0.409046
			Stage 4 or distant	188	1.805	0.423 - 7.702	0.425272
KIF1A	1805	155	Stage 2/3 or regional	1228	0.834	0.543 - 1.283	0.409503
			Stage 4 or distant	188	1.054	0.484 - 2.294	0.894221
PPP2R1A	1905	55	Stage 2/3 or regional	1228	1.357	0.653 - 2.82	0.412835
			Stage 4 or distant	188	0.253	0.031 - 2.088	0.201911
NFE2L3	1917	43	Stage 2/3 or regional	1228	1.413	0.615 - 3.247	0.415456
			Stage 4 or distant	188	0.889	0.169 - 4.67	0.889671
AMER1	1797	163	Stage 2/3 or regional	1228	0.854	0.583 - 1.251	0.41854
			Stage 4 or distant	188	0.674	0.323 - 1.405	0.292406
CCDC40	1901	59	Stage 2/3 or regional	1228	0.751	0.369 - 1.527	0.429045
			Stage 4 or distant	188	1.218	0.376 - 3.948	0.742242
UTP20	1859	101	Stage 2/3 or regional	1228	0.807	0.473 - 1.376	0.43092
			Stage 4 or distant	188	1.387	0.523 - 3.677	0.510721
DPYD	1877	83	Stage 2/3 or regional	1228	0.799	0.456 - 1.399	0.43224
			Stage 4 or distant	188	0.817	0.258 - 2.595	0.732363
PDCD1LG2	1945	15	Stage 2/3 or regional	1228	1.952	0.367 - 10.373	0.432731
			Stage 4 or distant	188	0	0 - Inf	0.99219
N4BP2L1	1946	14	Stage 2/3 or regional	1228	1.905	0.376 - 9.665	0.4365
			Stage 4 or distant	188	0	0 - Inf	0.993236
CUX1	1856	104	Stage 2/3 or regional	1228	1.246	0.714 - 2.174	0.439112
			Stage 4 or distant	188	2.067	0.795 - 5.378	0.136519
SCG5	1949	11	Stage 2/3 or regional	1228	2.298	0.271 - 19.512	0.445686
			Stage 4 or distant	188	2.065	0.114 - 37.458	0.623888
SALL4	1857	103	Stage 2/3 or regional	1228	1.245	0.708 - 2.189	0.446135
			Stage 4 or distant	188	1.049	0.304 - 3.617	0.939763
MYH9	1845	115	Stage 2/3 or regional	1228	1.238	0.712 - 2.151	0.449086
			Stage 4 or distant	188	1.078	0.331 - 3.504	0.901105
PBRM1	1890	70	Stage 2/3 or regional	1228	0.786	0.421 - 1.468	0.450563
			Stage 4 or distant	188	0.149	0.017 - 1.276	0.0822628
PMS2	1927	33	Stage 2/3 or regional	1228	0.719	0.304 - 1.7	0.452609
			Stage 4 or distant	188	0.674	0.074 - 6.115	0.726112
HIST1H2BE	1954	6	Stage 2/3 or regional	1228	2.303	0.252 - 21.012	0.459698
			Stage 4 or distant	188	0	0 - Inf	0.994191
BCLAF1	1911	49	Stage 2/3 or regional	1228	1.352	0.604 - 3.025	0.463213
			Stage 4 or distant	188	1.094	0.211 - 5.661	0.91484
POLE	1831	129	Stage 2/3 or regional	1228	0.827	0.496 - 1.379	0.466638
			Stage 4 or distant	188	0.144	0.028 - 0.731	0.0194405
ZNF493	1911	49	Stage 2/3 or regional	1228	1.36	0.591 - 3.129	0.468867
			Stage 4 or distant	188	1.961	0.573 - 6.716	0.283561
NCF4	1931	29	Stage 2/3 or regional	1228	1.519	0.486 - 4.748	0.472327
			Stage 4 or distant	188	4.611	0.966 - 21.995	0.0552214
PCBP1	1883	77	Stage 2/3 or regional	1228	0.825	0.488 - 1.395	0.472801
			Stage 4 or distant	188	0.802	0.331 - 1.944	0.625708
SOX9	1725	235	Stage 2/3 or regional	1228	0.89	0.647 - 1.225	0.475558
			Stage 4 or distant	188	1.105	0.643 - 1.899	0.717136
NRG1	1856	104	Stage 2/3 or regional	1228	0.834	0.5 - 1.39	0.486105
			Stage 4 or distant	188	1	0.39 - 2.566	0.999936
EP400	1808	152	Stage 2/3 or regional	1228	0.843	0.519 - 1.369	0.489967
			Stage 4 or distant	188	1.336	0.542 - 3.293	0.528667
RECQL5	1899	61	Stage 2/3 or regional	1228	0.787	0.399 - 1.552	0.489864
			Stage 4 or distant	188	1.22	0.339 - 4.396	0.760867
IGF2	1928	32	Stage 2/3 or regional	1228	0.724	0.289 - 1.813	0.490954
			Stage 4 or distant	188	1.548	0.332 - 7.23	0.578268
TBX3	1896	64	Stage 2/3 or regional	1228	0.807	0.434 - 1.5	0.497493
			Stage 4 or distant	188	0.691	0.186 - 2.574	0.581684
SMAD2	1878	82	Stage 2/3 or regional	1228	1.214	0.688 - 2.143	0.502813
			Stage 4 or distant	188	1.558	0.641 - 3.787	0.327543
SMARCA4	1815	145	Stage 2/3 or regional	1228	0.857	0.545 - 1.349	0.505607
			Stage 4 or distant	188	1.35	0.64 - 2.847	0.430739
KMT2C	1787	173	Stage 2/3 or regional	1228	1.157	0.745 - 1.796	0.51607
			Stage 4 or distant	188	1.357	0.627 - 2.939	0.438201
SYNE1	1549	411	Stage 2/3 or regional	1228	0.909	0.68 - 1.215	0.519984
			Stage 4 or distant	188	0.765	0.457 - 1.28	0.307699
DNMT1	1872	88	Stage 2/3 or regional	1228	1.204	0.677 - 2.141	0.526927
			Stage 4 or distant	188	1.118	0.345 - 3.626	0.851981
GDF5	1897	63	Stage 2/3 or regional	1228	1.248	0.629 - 2.479	0.526523
			Stage 4 or distant	188	2.303	0.769 - 6.897	0.136023
SPZ1	1927	33	Stage 2/3 or regional	1228	1.455	0.449 - 4.72	0.531888
			Stage 4 or distant	188	0	0 - Inf	0.989144
MAST2	1877	83	Stage 2/3 or regional	1228	1.217	0.655 - 2.26	0.533807
			Stage 4 or distant	188	1.38	0.433 - 4.4	0.586569
BIRC6	1789	171	Stage 2/3 or regional	1228	0.876	0.567 - 1.354	0.551322
			Stage 4 or distant	188	0.59	0.229 - 1.515	0.272799
TET3	1848	112	Stage 2/3 or regional	1228	0.855	0.509 - 1.437	0.554677
			Stage 4 or distant	188	0.617	0.189 - 2.018	0.424512
EP300	1847	113	Stage 2/3 or regional	1228	1.171	0.688 - 1.993	0.561976
			Stage 4 or distant	188	0.74	0.227 - 2.417	0.618611
RNF43 truncation	1751	209	Stage 2/3 or regional	1228	1.149	0.715 - 1.847	0.56471
			Stage 4 or distant	188	0.644	0.184 - 2.246	0.489418
NSD2	1869	91	Stage 2/3 or regional	1228	1.186	0.651 - 2.158	0.577573
			Stage 4 or distant	188	1.468	0.527 - 4.088	0.462375
TGFBR2	1865	95	Stage 2/3 or regional	1228	0.862	0.512 - 1.453	0.577682
			Stage 4 or distant	188	0.835	0.264 - 2.648	0.759917
ENAM	1907	53	Stage 2/3 or regional	1228	1.245	0.571 - 2.715	0.581201
			Stage 4 or distant	188	3.136	0.898 - 10.951	0.0732133
CASP8	1886	74	Stage 2/3 or regional	1228	0.847	0.463 - 1.547	0.588274
			Stage 4 or distant	188	0.661	0.135 - 3.225	0.608413
LRRN3	1893	67	Stage 2/3 or regional	1228	0.845	0.451 - 1.585	0.599989
			Stage 4 or distant	188	0.918	0.282 - 2.988	0.887124
ARID2	1870	90	Stage 2/3 or regional	1228	1.163	0.656 - 2.064	0.605329
			Stage 4 or distant	188	2.449	1.019 - 5.885	0.0452178
ARID1A	1766	194	Stage 2/3 or regional	1228	0.902	0.603 - 1.351	0.617556
			Stage 4 or distant	188	1.159	0.548 - 2.448	0.699699
TET1	1863	97	Stage 2/3 or regional	1228	0.873	0.512 - 1.49	0.619331
			Stage 4 or distant	188	0.422	0.112 - 1.589	0.202279
NTHL1	1950	10	Stage 2/3 or regional	1228	1.579	0.256 - 9.73	0.622243
			Stage 4 or distant	188	32.466	2.137 - 493.143	0.0121694
ERBB2	1852	108	Stage 2/3 or regional	1228	0.89	0.55 - 1.44	0.635076
			Stage 4 or distant	188	1.249	0.564 - 2.766	0.584202
ABCA8	1886	74	Stage 2/3 or regional	1228	0.86	0.46 - 1.608	0.636533
			Stage 4 or distant	188	0.48	0.124 - 1.863	0.288764
ZBTB7A	1903	57	Stage 2/3 or regional	1228	0.857	0.444 - 1.652	0.644476
			Stage 4 or distant	188	1.809	0.63 - 5.192	0.270701
KDM6A	1905	55	Stage 2/3 or regional	1228	0.849	0.425 - 1.696	0.643803
			Stage 4 or distant	188	1.273	0.407 - 3.983	0.678101
GNAS	1762	198	Stage 2/3 or regional	1228	0.914	0.619 - 1.349	0.650318
			Stage 4 or distant	188	1.245	0.647 - 2.396	0.511599
CTNND1	1874	86	Stage 2/3 or regional	1228	1.136	0.641 - 2.014	0.662646
			Stage 4 or distant	188	1.429	0.473 - 4.317	0.527271
BCL9	1837	123	Stage 2/3 or regional	1228	0.905	0.567 - 1.447	0.67778
			Stage 4 or distant	188	0.574	0.206 - 1.599	0.288123
URI1	1923	37	Stage 2/3 or regional	1228	1.207	0.492 - 2.961	0.68122
			Stage 4 or distant	188	0	0 - Inf	0.982857
ZFHX3	1771	189	Stage 2/3 or regional	1228	0.911	0.581 - 1.427	0.683421
			Stage 4 or distant	188	0.795	0.306 - 2.062	0.636569
AXIN1	1879	81	Stage 2/3 or regional	1228	0.885	0.487 - 1.608	0.688074
			Stage 4 or distant	188	1.589	0.548 - 4.602	0.393588
B2M	1868	92	Stage 2/3 or regional	1228	0.897	0.527 - 1.526	0.688949
			Stage 4 or distant	188	0.686	0.188 - 2.5	0.567772
HCN1	1880	80	Stage 2/3 or regional	1228	0.893	0.503 - 1.586	0.699189
			Stage 4 or distant	188	0.805	0.244 - 2.659	0.722007
DYNC1H1	1779	181	Stage 2/3 or regional	1228	0.919	0.595 - 1.419	0.702879
			Stage 4 or distant	188	0.881	0.386 - 2.011	0.763983
ERCC3	1929	31	Stage 2/3 or regional	1228	0.845	0.354 - 2.013	0.703269
			Stage 4 or distant	188	0.339	0.039 - 2.909	0.323735
ZHX2	1899	61	Stage 2/3 or regional	1228	1.151	0.554 - 2.391	0.706835
			Stage 4 or distant	188	1.515	0.419 - 5.474	0.526245
NCAPD3	1882	78	Stage 2/3 or regional	1228	0.889	0.477 - 1.659	0.712487
			Stage 4 or distant	188	0.694	0.172 - 2.803	0.607558
KLHL5	1930	30	Stage 2/3 or regional	1228	0.846	0.345 - 2.074	0.714583
			Stage 4 or distant	188	0.492	0.055 - 4.38	0.52521
ATXN1	1891	69	Stage 2/3 or regional	1228	0.904	0.486 - 1.683	0.750077
			Stage 4 or distant	188	1.79	0.576 - 5.57	0.314484
LMO7	1894	66	Stage 2/3 or regional	1228	0.9	0.456 - 1.777	0.76211
			Stage 4 or distant	188	1.406	0.429 - 4.605	0.573771
MXRA5	1790	170	Stage 2/3 or regional	1228	0.938	0.614 - 1.435	0.76933
			Stage 4 or distant	188	0.814	0.355 - 1.865	0.626673
C11ORF53	1950	10	Stage 2/3 or regional	1228	0.783	0.136 - 4.526	0.784893
			Stage 4 or distant	188	1.177	0.09 - 15.443	0.901167
BCOR	1827	133	Stage 2/3 or regional	1228	1.07	0.652 - 1.757	0.788286
			Stage 4 or distant	188	1.7	0.748 - 3.863	0.205161
KLHL11	1933	27	Stage 2/3 or regional	1228	0.879	0.335 - 2.302	0.792353
			Stage 4 or distant	188	0.93	0.098 - 8.831	0.949313
KMT2B	1781	179	Stage 2/3 or regional	1228	1.062	0.662 - 1.705	0.802005
			Stage 4 or distant	188	2.884	1.275 - 6.522	0.010945
BMPR2	1772	188	Stage 2/3 or regional	1228	0.942	0.584 - 1.519	0.806724
			Stage 4 or distant	188	0.438	0.128 - 1.498	0.18831
ERBIN	1906	54	Stage 2/3 or regional	1228	0.919	0.45 - 1.877	0.81632
			Stage 4 or distant	188	0.266	0.031 - 2.308	0.229764
ACVR1B	1889	71	Stage 2/3 or regional	1228	0.936	0.513 - 1.708	0.830401
			Stage 4 or distant	188	1.219	0.409 - 3.638	0.722168
TEX14	1884	76	Stage 2/3 or regional	1228	0.94	0.511 - 1.727	0.841091
			Stage 4 or distant	188	0.724	0.211 - 2.488	0.608444
RBM10	1874	86	Stage 2/3 or regional	1228	0.944	0.535 - 1.664	0.840971
			Stage 4 or distant	188	1.17	0.437 - 3.138	0.754429
CHD4	1843	117	Stage 2/3 or regional	1228	0.95	0.576 - 1.568	0.841745
			Stage 4 or distant	188	1.066	0.433 - 2.625	0.889184
MUC4	1843	117	Stage 2/3 or regional	1228	1.053	0.619 - 1.79	0.849261
			Stage 4 or distant	188	0.436	0.112 - 1.695	0.230687
FAT1	1770	190	Stage 2/3 or regional	1228	0.96	0.625 - 1.473	0.850855
			Stage 4 or distant	188	0.754	0.314 - 1.811	0.528153
TNRC6B	1863	97	Stage 2/3 or regional	1228	1.052	0.612 - 1.81	0.854516
			Stage 4 or distant	188	0.338	0.072 - 1.583	0.16867
ERBB3	1836	124	Stage 2/3 or regional	1228	0.96	0.598 - 1.54	0.865112
			Stage 4 or distant	188	1.212	0.527 - 2.788	0.651484
ATG2A	1874	86	Stage 2/3 or regional	1228	0.953	0.53 - 1.715	0.872124
			Stage 4 or distant	188	1.662	0.573 - 4.821	0.349445
ARID1B	1862	98	Stage 2/3 or regional	1228	1.046	0.604 - 1.811	0.873266
			Stage 4 or distant	188	0.787	0.261 - 2.379	0.67147
CD58	1940	20	Stage 2/3 or regional	1228	0.912	0.291 - 2.855	0.873691
			Stage 4 or distant	188	0	0 - Inf	0.992769
PCDHGA9	1895	65	Stage 2/3 or regional	1228	0.962	0.499 - 1.853	0.907554
			Stage 4 or distant	188	1.219	0.354 - 4.198	0.75331
MSH2	1911	49	Stage 2/3 or regional	1228	1.044	0.461 - 2.364	0.918511
			Stage 4 or distant	188	2.45	0.702 - 8.547	0.159849
FAN1	1904	56	Stage 2/3 or regional	1228	0.966	0.463 - 2.014	0.926088
			Stage 4 or distant	188	1.359	0.354 - 5.223	0.654804
PAX5	1920	40	Stage 2/3 or regional	1228	0.962	0.421 - 2.2	0.927418
			Stage 4 or distant	188	0	0 - Inf	0.982626
KLF5	1915	45	Stage 2/3 or regional	1228	0.972	0.489 - 1.932	0.935512
			Stage 4 or distant	188	0.881	0.272 - 2.854	0.832715
MLH3	1893	67	Stage 2/3 or regional	1228	0.974	0.494 - 1.92	0.940054
			Stage 4 or distant	188	0.196	0.022 - 1.751	0.144558
ESR1	1889	71	Stage 2/3 or regional	1228	1.025	0.534 - 1.967	0.941127
			Stage 4 or distant	188	2.352	0.899 - 6.155	0.0814279
NSD3	1902	58	Stage 2/3 or regional	1228	1.022	0.527 - 1.98	0.949315
			Stage 4 or distant	188	0.988	0.254 - 3.849	0.986191
DCC	1860	100	Stage 2/3 or regional	1228	1.016	0.589 - 1.755	0.953213
			Stage 4 or distant	188	1.269	0.483 - 3.33	0.629054
ATM	1808	152	Stage 2/3 or regional	1228	1.009	0.655 - 1.554	0.96614
			Stage 4 or distant	188	1.158	0.555 - 2.419	0.695405
CDKN1B	1944	16	Stage 2/3 or regional	1228	1.024	0.297 - 3.526	0.970457
			Stage 4 or distant	188	0	0 - Inf	0.993529
TCHH	1869	91	Stage 2/3 or regional	1228	0.991	0.563 - 1.744	0.973755
			Stage 4 or distant	188	1.112	0.368 - 3.362	0.851245
BCL9L	1767	193	Stage 2/3 or regional	1228	1.004	0.68 - 1.484	0.983279
			Stage 4 or distant	188	0.655	0.284 - 1.509	0.320092
CSNK2A1	1939	21	Stage 2/3 or regional	1228	2.62512e+07	0 - Inf	0.987215
			Stage 4 or distant	188	1.69552e+07	0 - Inf	0.987542
GREM1	1952	8	Stage 2/3 or regional	1228	0.987	0.172 - 5.657	0.988727
			Stage 4 or distant	188	0	0 - Inf	0.993336
STK11	1921	39	Stage 2/3 or regional	1228	1.004	0.455 - 2.212	0.992941
			Stage 4 or distant	188	1.06	0.208 - 5.409	0.943788
EPCAM	1955	5	Stage 2/3 or regional	1228	1.67137e+07	0 - Inf	0.993315
			Stage 4 or distant	188	3.53848e+07	0 - Inf	0.993014
CD274	1952	8	Stage 2/3 or regional	1228	6.45828e+07	0 - Inf	0.995299
			Stage 4 or distant	188	1.015	0 - Inf	0.999998
RGPD5	1959	1	Stage 2/3 or regional	1228	1.53266e+19	0 - Inf	0.995552
			Stage 4 or distant	188	1.77538e+20	0 - Inf	0.997615
All analysis are adjusted for MSI status and mutation burden; * P value based on case-only analysis using stage 1 as the reference category (n=544) with statistical significance based on Bonferroni correction for multiple testing (6 pathways, p value < 8.3x10-3, and 205 genes, p value < 2.4x10-4).
