# Supplementary material for: Landscape of somatic single nucleotide variants and indels in colorectal cancer and impact on survival
Source: Nat Commun. 2020 Jul 20;11:3644. doi: 10.1038/s41467-020-17386-z (PMC7371703; doi:10.1038/s41467-020-17386-z)
Supplement: Supplementary file 8 — Supplementary Data 5 [file 41467_2020_17386_MOESM8_ESM.xlsx]

## Sheet: sex
Supplementary Data 5. Distribution of somatic mutated genes and pathways by sex, adjusted for MSI status and mutation burden.
Subtype	N wildtype	N mutant	Sex category	N category	OR	95% CI	P value*
Mutated Pathways
RTK/RAS**	1001	1103	Male	1066	0.757	0.633 - 0.907	0.00247316
MMR	1890	214	Male	1066	1.33	0.916 - 1.931	0.134024
IGF2/PI-3-kinase	1660	444	Male	1066	0.921	0.733 - 1.158	0.48195
TGF-beta	1429	675	Male	1066	0.966	0.772 - 1.209	0.762047
TP53/ATM	850	1254	Male	1066	0.976	0.815 - 1.168	0.788372
WNT	430	1674	Male	1066	1.007	0.8 - 1.268	0.954222
Mutated Genes
BRAF codon V600**	1948	156	Male	1066	0.366	0.242 - 0.554	2.00586e-06
GDF5	2038	66	Male	1066	2.684	1.531 - 4.705	0.000567751
MXRA5	1920	184	Male	1066	0.53	0.368 - 0.761	0.000601985
DPYD	2018	86	Male	1066	2.056	1.259 - 3.357	0.00399274
DYNC1H1	1909	195	Male	1066	1.665	1.162 - 2.385	0.00543957
RB1	2044	60	Male	1066	0.475	0.264 - 0.853	0.0127041
RNF43 truncation	1886	218	Male	1066	0.59	0.39 - 0.894	0.0128902
MSH2	2045	59	Male	1066	2.114	1.163 - 3.843	0.0140277
MLH1	2057	47	Male	1066	2.2	1.156 - 4.187	0.0163914
ATG2A	2009	95	Male	1066	1.751	1.089 - 2.815	0.0206836
USP9X	1979	125	Male	1066	0.609	0.399 - 0.928	0.0208866
ARID1A	1885	219	Male	1066	0.681	0.49 - 0.947	0.0222686
ZFHX3	1901	203	Male	1066	0.666	0.458 - 0.968	0.0333493
FAM171B	2064	40	Male	1066	2.153	1.061 - 4.369	0.0336656
ZNF678	2051	53	Male	1066	1.914	1.037 - 3.534	0.0380273
PDCD1LG2	2088	16	Male	1066	0.253	0.068 - 0.941	0.0403257
ZNRF3	1971	133	Male	1066	0.647	0.426 - 0.982	0.0407534
SOX9	1858	246	Male	1066	0.76	0.577 - 1	0.0500354
DAPK1	1963	141	Male	1066	1.485	0.998 - 2.21	0.0510158
BCL9L	1890	214	Male	1066	0.727	0.526 - 1.003	0.0524498
ALK	1977	127	Male	1066	1.483	0.991 - 2.221	0.0556096
BCLAF1	2052	52	Male	1066	1.799	0.965 - 3.356	0.0647584
NCAPD3	2020	84	Male	1066	0.618	0.367 - 1.038	0.0687793
ATM	1945	159	Male	1066	1.391	0.972 - 1.991	0.0712365
TSHZ2	2012	92	Male	1066	1.509	0.948 - 2.402	0.0824238
NLGN4X	2025	79	Male	1066	0.652	0.402 - 1.058	0.0830522
TGFBR2	2005	99	Male	1066	0.667	0.421 - 1.057	0.0845316
EP400	1942	162	Male	1066	0.7	0.465 - 1.052	0.086024
OSBPL6	2033	71	Male	1066	1.598	0.933 - 2.735	0.0876861
TPR	2029	75	Male	1066	0.631	0.367 - 1.085	0.0956759
MAP2K1	2081	23	Male	1066	0.456	0.177 - 1.172	0.10312
CDK12	1996	108	Male	1066	0.688	0.435 - 1.088	0.109652
ZNF493	2053	51	Male	1066	1.66	0.891 - 3.092	0.110439
SIN3A	2003	101	Male	1066	0.69	0.436 - 1.09	0.11188
SPZ1	2068	36	Male	1066	0.503	0.214 - 1.183	0.115422
CTNNB1 hotspot	2061	43	Male	1066	1.658	0.879 - 3.125	0.118196
MUC4	1976	128	Male	1066	1.407	0.914 - 2.164	0.120467
TET3	1982	122	Male	1066	1.406	0.912 - 2.166	0.122706
KMT2D	1848	256	Male	1066	1.302	0.924 - 1.834	0.131524
MTUS2	2001	103	Male	1066	0.711	0.45 - 1.122	0.14255
SMARCA4	1948	156	Male	1066	1.198	0.938 - 1.528	0.147228
ATXN1	2032	72	Male	1066	1.461	0.872 - 2.449	0.150209
KMT2B	1915	189	Male	1066	0.76	0.517 - 1.116	0.161396
SYNE1	1669	435	Male	1066	1.298	0.897 - 1.879	0.165772
DCHS1	1924	180	Male	1066	1.306	0.891 - 1.914	0.171126
TEX14	2025	79	Male	1066	0.699	0.417 - 1.171	0.174022
MSH6	2025	79	Male	1066	1.422	0.847 - 2.387	0.183336
ACVR2A	1967	137	Male	1066	1.301	0.883 - 1.918	0.183423
SMG1	1995	109	Male	1066	1.337	0.862 - 2.073	0.194353
LMO7	2035	69	Male	1066	0.693	0.397 - 1.211	0.198299
DCC	1995	109	Male	1066	1.336	0.859 - 2.078	0.199328
NSD2	2007	97	Male	1066	0.737	0.461 - 1.18	0.203847
PLAC4	2097	7	Male	1066	0.343	0.065 - 1.8	0.205959
MUTYH	2074	30	Male	1066	1.64	0.744 - 3.618	0.220205
NFE2L3	2058	46	Male	1066	0.671	0.354 - 1.272	0.221561
ERCC3	2072	32	Male	1066	1.573	0.751 - 3.298	0.229913
SLC12A5	2018	86	Male	1066	1.344	0.826 - 2.19	0.234195
IGF2	2070	34	Male	1066	1.57	0.745 - 3.311	0.235873
CD274	2094	10	Male	1066	2.457	0.55 - 10.974	0.239156
TRIP4	2076	28	Male	1066	1.636	0.72 - 3.719	0.240052
SCN5A	1942	162	Male	1066	1.24	0.864 - 1.78	0.242843
ABCA8	2026	78	Male	1066	1.365	0.809 - 2.301	0.243252
DNMT1	2012	92	Male	1066	0.757	0.473 - 1.211	0.244974
CTCF	2029	75	Male	1066	1.341	0.816 - 2.201	0.246596
NTHL1	2094	10	Male	1066	0.383	0.075 - 1.947	0.247079
AKT1	2038	66	Male	1066	1.367	0.802 - 2.33	0.251048
ARMT1	2084	20	Male	1066	0.568	0.216 - 1.498	0.253176
ERBB3	1972	132	Male	1066	1.252	0.848 - 1.847	0.258268
COLCA2	2079	25	Male	1066	1.639	0.693 - 3.875	0.260338
MYC	2085	19	Male	1066	1.708	0.664 - 4.388	0.266545
KRAS codon G12/G13/Q61/K117/A146	1363	741	Male	1066	0.902	0.75 - 1.086	0.275159
URI1	2066	38	Male	1066	1.474	0.731 - 2.974	0.27845
ACVR1B	2026	78	Male	1066	0.761	0.463 - 1.25	0.280648
IWS1	2050	54	Male	1066	0.713	0.385 - 1.32	0.281309
NRAS codon G12/G13/Q61	2032	72	Male	1066	0.77	0.478 - 1.24	0.282759
PPP2R1A	2043	61	Male	1066	0.74	0.426 - 1.283	0.283459
XPO6	2042	62	Male	1066	0.731	0.411 - 1.299	0.285605
PRKCI	2074	30	Male	1066	0.648	0.288 - 1.457	0.294132
TET2	2003	101	Male	1066	0.774	0.479 - 1.25	0.29472
CD58	2081	23	Male	1066	1.638	0.65 - 4.126	0.295529
APC turncation within first 1600 codons	891	1213	Male	1066	1.103	0.916 - 1.328	0.300121
NCF4	2072	32	Male	1066	0.67	0.312 - 1.437	0.303751
PCDHGB1	2004	100	Male	1066	1.264	0.807 - 1.981	0.306746
RECQL5	2041	63	Male	1066	1.339	0.757 - 2.369	0.316259
CDC27	2078	26	Male	1066	1.55	0.654 - 3.675	0.319729
TET1	2003	101	Male	1066	1.261	0.798 - 1.994	0.320255
PIK3CA nonsynonymous SNVs	1809	295	Male	1066	0.878	0.678 - 1.139	0.327396
TP53 transcript NM00546	952	1152	Male	1066	1.386	0.718 - 2.674	0.330573
BCOR	1966	138	Male	1066	0.824	0.554 - 1.225	0.33801
EPCAM	2098	6	Male	1066	2.325	0.411 - 13.143	0.339889
ZNF99	2042	62	Male	1066	0.771	0.448 - 1.326	0.34705
TAF1L	1919	185	Male	1066	0.847	0.598 - 1.199	0.348269
SYT3	2068	36	Male	1066	1.403	0.685 - 2.872	0.354067
CDKN1B	2088	16	Male	1066	0.593	0.196 - 1.793	0.354499
SMAD3	2022	82	Male	1066	1.239	0.781 - 1.965	0.363014
HGF	2058	46	Male	1066	1.329	0.706 - 2.501	0.378115
MAST2	2012	92	Male	1066	0.806	0.498 - 1.305	0.381087
PMS2	2067	37	Male	1066	0.724	0.348 - 1.508	0.388707
ESR1	2027	77	Male	1066	0.805	0.488 - 1.329	0.39619
TNRC6B	2002	102	Male	1066	1.214	0.772 - 1.908	0.40157
PAX5	2061	43	Male	1066	0.788	0.45 - 1.38	0.404277
PBRM1	2030	74	Male	1066	1.249	0.74 - 2.109	0.404609
ZFP36L2	1968	136	Male	1066	0.857	0.595 - 1.233	0.404766
NRG1	1993	111	Male	1066	0.834	0.544 - 1.28	0.406732
FAN1	2047	57	Male	1066	0.776	0.426 - 1.414	0.407167
TCHH	2004	100	Male	1066	0.827	0.523 - 1.307	0.41647
C11ORF53	2094	10	Male	1066	0.574	0.149 - 2.206	0.419041
PAX3	2045	59	Male	1066	0.796	0.453 - 1.4	0.42826
STK11	2062	42	Male	1066	1.29	0.673 - 2.473	0.443801
PTEN transcript NM000314	1989	115	Male	1066	0.851	0.562 - 1.288	0.445458
ZNF521	1995	109	Male	1066	0.848	0.551 - 1.304	0.452915
BCL9	1971	133	Male	1066	0.863	0.585 - 1.272	0.455353
B2M	2007	97	Male	1066	0.842	0.533 - 1.33	0.460289
ZNF217	2056	48	Male	1066	0.936	0.782 - 1.121	0.472851
KLHL11	2077	27	Male	1066	1.346	0.596 - 3.041	0.474479
KLF5	2057	47	Male	1066	1.234	0.684 - 2.224	0.485106
SOS1	2043	61	Male	1066	1.218	0.697 - 2.126	0.488367
CDH1	2046	58	Male	1066	1.098	0.84 - 1.434	0.494839
MLH3	2033	71	Male	1066	0.791	0.4 - 1.562	0.499423
TYRO3	2060	44	Male	1066	1.245	0.645 - 2.404	0.514352
SETD2	1993	111	Male	1066	0.855	0.533 - 1.373	0.517355
ARID1B	1998	106	Male	1066	0.864	0.553 - 1.349	0.519431
POLE	1963	141	Male	1066	1.152	0.749 - 1.771	0.519957
RYR1	1726	378	Male	1066	1.167	0.723 - 1.884	0.526619
ELF3	2061	43	Male	1066	1.218	0.657 - 2.258	0.531614
KIF1A	1936	168	Male	1066	1.121	0.783 - 1.606	0.532867
CDKN2A	2058	46	Male	1066	0.823	0.443 - 1.529	0.53838
CHD4	1983	121	Male	1066	0.879	0.581 - 1.331	0.542838
RBM10	2008	96	Male	1066	0.869	0.551 - 1.371	0.546417
XPC	2066	38	Male	1066	1.234	0.611 - 2.492	0.558012
CSNK2A1	2080	24	Male	1066	1.296	0.544 - 3.092	0.558368
S1PR4	2068	36	Male	1066	0.806	0.389 - 1.673	0.562954
BMPR2	1906	198	Male	1066	0.888	0.591 - 1.333	0.565658
HCN1	2016	88	Male	1066	0.902	0.633 - 1.287	0.570528
NSD3	2042	62	Male	1066	1.166	0.673 - 2.02	0.584114
TGIF1	2033	71	Male	1066	0.89	0.579 - 1.369	0.596346
FAT1	1900	204	Male	1066	0.878	0.54 - 1.428	0.599739
PCDHGA9	2031	73	Male	1066	1.142	0.685 - 1.905	0.610711
AMER1	1929	175	Male	1066	1.088	0.785 - 1.509	0.611837
TGFBR1	2066	38	Male	1066	1.187	0.598 - 2.358	0.62429
FBLN2	1988	116	Male	1066	0.87	0.492 - 1.539	0.631834
IDH1	2078	26	Male	1066	0.821	0.364 - 1.853	0.634739
EP300	1980	124	Male	1066	1.105	0.725 - 1.686	0.642216
PCBP1	2020	84	Male	1066	0.899	0.57 - 1.42	0.648983
CASP8	2021	83	Male	1066	1.122	0.679 - 1.852	0.653749
ELMO1	2017	87	Male	1066	0.898	0.554 - 1.455	0.661399
TBX3	2034	70	Male	1066	0.894	0.533 - 1.5	0.670473
ZBTB7A	2047	57	Male	1066	1.128	0.647 - 1.965	0.67172
BMPR1A	2059	45	Male	1066	0.875	0.464 - 1.647	0.678111
SALL4	1993	111	Male	1066	0.912	0.587 - 1.419	0.683734
ERBB2	1991	113	Male	1066	0.921	0.619 - 1.372	0.685916
ERBIN	2049	55	Male	1066	0.886	0.485 - 1.62	0.694222
LRRN3	2034	70	Male	1066	0.902	0.536 - 1.52	0.699236
GNAS	1887	217	Male	1066	0.94	0.684 - 1.293	0.704625
UTP20	1998	106	Male	1066	0.919	0.585 - 1.442	0.712971
KMT2C	1918	186	Male	1066	1.065	0.749 - 1.515	0.724163
MLLT3	2080	24	Male	1066	1.174	0.481 - 2.86	0.724781
GREM1	2096	8	Male	1066	1.295	0.306 - 5.481	0.72577
KDM6A	2045	59	Male	1066	0.906	0.521 - 1.576	0.727318
RGMB	2068	36	Male	1066	1.129	0.571 - 2.231	0.727729
ARID3A	2063	41	Male	1066	1.12	0.575 - 2.18	0.738809
PCDHA3	1999	105	Male	1066	1.077	0.694 - 1.67	0.741864
SCG5	2093	11	Male	1066	0.813	0.235 - 2.817	0.743939
HLA.B	2081	23	Male	1066	1.147	0.478 - 2.752	0.758027
POLD1	1988	116	Male	1066	1.287	0.252 - 6.563	0.761416
DCAF4L1	2061	43	Male	1066	1.101	0.58 - 2.09	0.769124
MYH9	1982	122	Male	1066	0.94	0.6 - 1.471	0.785875
PCDHGA7	2008	96	Male	1066	0.939	0.592 - 1.49	0.78958
MAP2K7	2035	69	Male	1066	0.938	0.564 - 1.561	0.806168
ZNF681	2006	98	Male	1066	1.051	0.694 - 1.591	0.815437
IDH2	2077	27	Male	1066	1.098	0.5 - 2.414	0.815969
MAML2	2052	52	Male	1066	1.073	0.585 - 1.968	0.819366
SMAD4	1897	207	Male	1066	0.967	0.719 - 1.299	0.822141
AXIN2	1990	114	Male	1066	1.049	0.69 - 1.593	0.823122
ZHX2	2036	68	Male	1066	0.94	0.543 - 1.626	0.824458
AXIN1	2013	91	Male	1066	0.949	0.591 - 1.523	0.827055
CCDC40	2038	66	Male	1066	0.941	0.54 - 1.642	0.831437
HIST1H2BE	2098	6	Male	1066	0.952	0.606 - 1.496	0.831768
MAP2K4	2050	54	Male	1066	1.064	0.6 - 1.888	0.831814
PCDH10	1925	179	Male	1066	1.034	0.736 - 1.451	0.847756
ENAM	2048	56	Male	1066	1.05	0.576 - 1.914	0.874053
ASXL1	1971	133	Male	1066	0.97	0.657 - 1.433	0.879692
CTNND1	2013	91	Male	1066	1.037	0.65 - 1.654	0.880438
BIRC6	1926	178	Male	1066	0.972	0.671 - 1.408	0.881174
LIMCH1	1974	130	Male	1066	0.969	0.637 - 1.474	0.882386
KLHL5	2074	30	Male	1066	1.056	0.486 - 2.294	0.890116
GPC5	2043	61	Male	1066	1.039	0.596 - 1.813	0.89223
TCF7	2053	51	Male	1066	1.042	0.569 - 1.907	0.893997
RGS12	1995	109	Male	1066	0.97	0.615 - 1.528	0.894736
DUSP16	2051	53	Male	1066	1.035	0.583 - 1.837	0.905994
FETUB	2069	35	Male	1066	1.042	0.501 - 2.167	0.912942
FBXW7	1793	311	Male	1066	1.011	0.786 - 1.302	0.930536
CACNG3	2054	50	Male	1066	0.975	0.531 - 1.79	0.935577
FGFR1	2055	49	Male	1066	1.024	0.553 - 1.893	0.940523
MAP3K21	2007	97	Male	1066	0.984	0.633 - 1.528	0.941268
TAF3	2043	61	Male	1066	0.978	0.544 - 1.76	0.941273
DISP3	1959	145	Male	1066	0.987	0.67 - 1.454	0.947366
PIK3R1 transcript NM181523	2017	87	Male	1066	1.015	0.645 - 1.598	0.949056
CUX1	1994	110	Male	1066	0.987	0.636 - 1.532	0.953801
CCDC13	2053	51	Male	1066	1.019	0.542 - 1.914	0.954123
N4BP2L1	2088	16	Male	1066	0.973	0.342 - 2.765	0.958398
SMAD2	2018	86	Male	1066	1.005	0.641 - 1.575	0.983619
ARID2	2007	97	Male	1066	0.996	0.637 - 1.558	0.986973
TCF7L2	1934	170	Male	1066	1.002	0.723 - 1.387	0.992217
RGPD5	2103	1	Male	1066	30162571	0 - Inf	0.997732
* P value based on case-only analysis using female sex as the reference category (n=1,038), and adjusting for MSI status and mutation burden. ** Statistically significant after Bonferroni correction for multiple testing (6 pathways, p value < 8.3x10-3, and 205 genes, p value < 2.4x10-4).

## Sheet: Sheet1
BRAF codon V600**	1948	156	Male	1066	0.366	0.242 - 0.554	2.00586e-06
GDF5	2038	66	Male	1066	2.684	1.531 - 4.705	0.000567751
MXRA5	1920	184	Male	1066	0.53	0.368 - 0.761	0.000601985
DPYD	2018	86	Male	1066	2.056	1.259 - 3.357	0.00399274
DYNC1H1	1909	195	Male	1066	1.665	1.162 - 2.385	0.00543957
RB1	2044	60	Male	1066	0.475	0.264 - 0.853	0.0127041
RNF43 truncation	1886	218	Male	1066	0.59	0.39 - 0.894	0.0128902
MSH2	2045	59	Male	1066	2.114	1.163 - 3.843	0.0140277
MLH1	2057	47	Male	1066	2.2	1.156 - 4.187	0.0163914
ATG2A	2009	95	Male	1066	1.751	1.089 - 2.815	0.0206836
USP9X	1979	125	Male	1066	0.609	0.399 - 0.928	0.0208866
ARID1A	1885	219	Male	1066	0.681	0.49 - 0.947	0.0222686
ZFHX3	1901	203	Male	1066	0.666	0.458 - 0.968	0.0333493
FAM171B	2064	40	Male	1066	2.153	1.061 - 4.369	0.0336656
ZNF678	2051	53	Male	1066	1.914	1.037 - 3.534	0.0380273
PDCD1LG2	2088	16	Male	1066	0.253	0.068 - 0.941	0.0403257
ZNRF3	1971	133	Male	1066	0.647	0.426 - 0.982	0.0407534
SOX9	1858	246	Male	1066	0.76	0.577 - 1	0.0500354
DAPK1	1963	141	Male	1066	1.485	0.998 - 2.21	0.0510158
BCL9L	1890	214	Male	1066	0.727	0.526 - 1.003	0.0524498
ALK	1977	127	Male	1066	1.483	0.991 - 2.221	0.0556096
BCLAF1	2052	52	Male	1066	1.799	0.965 - 3.356	0.0647584
NCAPD3	2020	84	Male	1066	0.618	0.367 - 1.038	0.0687793
ATM	1945	159	Male	1066	1.391	0.972 - 1.991	0.0712365
TSHZ2	2012	92	Male	1066	1.509	0.948 - 2.402	0.0824238
NLGN4X	2025	79	Male	1066	0.652	0.402 - 1.058	0.0830522
TGFBR2	2005	99	Male	1066	0.667	0.421 - 1.057	0.0845316
EP400	1942	162	Male	1066	0.7	0.465 - 1.052	0.086024
OSBPL6	2033	71	Male	1066	1.598	0.933 - 2.735	0.0876861
TPR	2029	75	Male	1066	0.631	0.367 - 1.085	0.0956759
MAP2K1	2081	23	Male	1066	0.456	0.177 - 1.172	0.10312
CDK12	1996	108	Male	1066	0.688	0.435 - 1.088	0.109652
ZNF493	2053	51	Male	1066	1.66	0.891 - 3.092	0.110439
SIN3A	2003	101	Male	1066	0.69	0.436 - 1.09	0.11188
SPZ1	2068	36	Male	1066	0.503	0.214 - 1.183	0.115422
CTNNB1 hotspot	2061	43	Male	1066	1.658	0.879 - 3.125	0.118196
MUC4	1976	128	Male	1066	1.407	0.914 - 2.164	0.120467
TET3	1982	122	Male	1066	1.406	0.912 - 2.166	0.122706
KMT2D	1848	256	Male	1066	1.302	0.924 - 1.834	0.131524
MTUS2	2001	103	Male	1066	0.711	0.45 - 1.122	0.14255
SMARCA4	1948	156	Male	1066	1.198	0.938 - 1.528	0.147228
ATXN1	2032	72	Male	1066	1.461	0.872 - 2.449	0.150209
KMT2B	1915	189	Male	1066	0.76	0.517 - 1.116	0.161396
SYNE1	1669	435	Male	1066	1.298	0.897 - 1.879	0.165772
DCHS1	1924	180	Male	1066	1.306	0.891 - 1.914	0.171126
TEX14	2025	79	Male	1066	0.699	0.417 - 1.171	0.174022
MSH6	2025	79	Male	1066	1.422	0.847 - 2.387	0.183336
ACVR2A	1967	137	Male	1066	1.301	0.883 - 1.918	0.183423
SMG1	1995	109	Male	1066	1.337	0.862 - 2.073	0.194353
LMO7	2035	69	Male	1066	0.693	0.397 - 1.211	0.198299
DCC	1995	109	Male	1066	1.336	0.859 - 2.078	0.199328
NSD2	2007	97	Male	1066	0.737	0.461 - 1.18	0.203847
PLAC4	2097	7	Male	1066	0.343	0.065 - 1.8	0.205959
MUTYH	2074	30	Male	1066	1.64	0.744 - 3.618	0.220205
NFE2L3	2058	46	Male	1066	0.671	0.354 - 1.272	0.221561
ERCC3	2072	32	Male	1066	1.573	0.751 - 3.298	0.229913
SLC12A5	2018	86	Male	1066	1.344	0.826 - 2.19	0.234195
IGF2	2070	34	Male	1066	1.57	0.745 - 3.311	0.235873
CD274	2094	10	Male	1066	2.457	0.55 - 10.974	0.239156
TRIP4	2076	28	Male	1066	1.636	0.72 - 3.719	0.240052
SCN5A	1942	162	Male	1066	1.24	0.864 - 1.78	0.242843
ABCA8	2026	78	Male	1066	1.365	0.809 - 2.301	0.243252
DNMT1	2012	92	Male	1066	0.757	0.473 - 1.211	0.244974
CTCF	2029	75	Male	1066	1.341	0.816 - 2.201	0.246596
NTHL1	2094	10	Male	1066	0.383	0.075 - 1.947	0.247079
AKT1	2038	66	Male	1066	1.367	0.802 - 2.33	0.251048
ARMT1	2084	20	Male	1066	0.568	0.216 - 1.498	0.253176
ERBB3	1972	132	Male	1066	1.252	0.848 - 1.847	0.258268
COLCA2	2079	25	Male	1066	1.639	0.693 - 3.875	0.260338
MYC	2085	19	Male	1066	1.708	0.664 - 4.388	0.266545
KRAS codon G12/G13/Q61/K117/A146	1363	741	Male	1066	0.902	0.75 - 1.086	0.275159
URI1	2066	38	Male	1066	1.474	0.731 - 2.974	0.27845
ACVR1B	2026	78	Male	1066	0.761	0.463 - 1.25	0.280648
IWS1	2050	54	Male	1066	0.713	0.385 - 1.32	0.281309
NRAS codon G12/G13/Q61	2032	72	Male	1066	0.77	0.478 - 1.24	0.282759
PPP2R1A	2043	61	Male	1066	0.74	0.426 - 1.283	0.283459
XPO6	2042	62	Male	1066	0.731	0.411 - 1.299	0.285605
PRKCI	2074	30	Male	1066	0.648	0.288 - 1.457	0.294132
TET2	2003	101	Male	1066	0.774	0.479 - 1.25	0.29472
CD58	2081	23	Male	1066	1.638	0.65 - 4.126	0.295529
APC turncation within first 1600 codons	891	1213	Male	1066	1.103	0.916 - 1.328	0.300121
NCF4	2072	32	Male	1066	0.67	0.312 - 1.437	0.303751
PCDHGB1	2004	100	Male	1066	1.264	0.807 - 1.981	0.306746
RECQL5	2041	63	Male	1066	1.339	0.757 - 2.369	0.316259
CDC27	2078	26	Male	1066	1.55	0.654 - 3.675	0.319729
TET1	2003	101	Male	1066	1.261	0.798 - 1.994	0.320255
PIK3CA nonsynonymous SNVs	1809	295	Male	1066	0.878	0.678 - 1.139	0.327396
TP53 transcript NM00546	952	1152	Male	1066	1.386	0.718 - 2.674	0.330573
BCOR	1966	138	Male	1066	0.824	0.554 - 1.225	0.33801
EPCAM	2098	6	Male	1066	2.325	0.411 - 13.143	0.339889
ZNF99	2042	62	Male	1066	0.771	0.448 - 1.326	0.34705
TAF1L	1919	185	Male	1066	0.847	0.598 - 1.199	0.348269
SYT3	2068	36	Male	1066	1.403	0.685 - 2.872	0.354067
CDKN1B	2088	16	Male	1066	0.593	0.196 - 1.793	0.354499
SMAD3	2022	82	Male	1066	1.239	0.781 - 1.965	0.363014
HGF	2058	46	Male	1066	1.329	0.706 - 2.501	0.378115
MAST2	2012	92	Male	1066	0.806	0.498 - 1.305	0.381087
PMS2	2067	37	Male	1066	0.724	0.348 - 1.508	0.388707
ESR1	2027	77	Male	1066	0.805	0.488 - 1.329	0.39619
TNRC6B	2002	102	Male	1066	1.214	0.772 - 1.908	0.40157
PAX5	2061	43	Male	1066	0.788	0.45 - 1.38	0.404277
PBRM1	2030	74	Male	1066	1.249	0.74 - 2.109	0.404609
ZFP36L2	1968	136	Male	1066	0.857	0.595 - 1.233	0.404766
NRG1	1993	111	Male	1066	0.834	0.544 - 1.28	0.406732
FAN1	2047	57	Male	1066	0.776	0.426 - 1.414	0.407167
TCHH	2004	100	Male	1066	0.827	0.523 - 1.307	0.41647
C11ORF53	2094	10	Male	1066	0.574	0.149 - 2.206	0.419041
PAX3	2045	59	Male	1066	0.796	0.453 - 1.4	0.42826
STK11	2062	42	Male	1066	1.29	0.673 - 2.473	0.443801
PTEN transcript NM000314	1989	115	Male	1066	0.851	0.562 - 1.288	0.445458
ZNF521	1995	109	Male	1066	0.848	0.551 - 1.304	0.452915
BCL9	1971	133	Male	1066	0.863	0.585 - 1.272	0.455353
B2M	2007	97	Male	1066	0.842	0.533 - 1.33	0.460289
ZNF217	2056	48	Male	1066	0.936	0.782 - 1.121	0.472851
KLHL11	2077	27	Male	1066	1.346	0.596 - 3.041	0.474479
KLF5	2057	47	Male	1066	1.234	0.684 - 2.224	0.485106
SOS1	2043	61	Male	1066	1.218	0.697 - 2.126	0.488367
CDH1	2046	58	Male	1066	1.098	0.84 - 1.434	0.494839
MLH3	2033	71	Male	1066	0.791	0.4 - 1.562	0.499423
TYRO3	2060	44	Male	1066	1.245	0.645 - 2.404	0.514352
SETD2	1993	111	Male	1066	0.855	0.533 - 1.373	0.517355
ARID1B	1998	106	Male	1066	0.864	0.553 - 1.349	0.519431
POLE	1963	141	Male	1066	1.152	0.749 - 1.771	0.519957
RYR1	1726	378	Male	1066	1.167	0.723 - 1.884	0.526619
ELF3	2061	43	Male	1066	1.218	0.657 - 2.258	0.531614
KIF1A	1936	168	Male	1066	1.121	0.783 - 1.606	0.532867
CDKN2A	2058	46	Male	1066	0.823	0.443 - 1.529	0.53838
CHD4	1983	121	Male	1066	0.879	0.581 - 1.331	0.542838
RBM10	2008	96	Male	1066	0.869	0.551 - 1.371	0.546417
XPC	2066	38	Male	1066	1.234	0.611 - 2.492	0.558012
CSNK2A1	2080	24	Male	1066	1.296	0.544 - 3.092	0.558368
S1PR4	2068	36	Male	1066	0.806	0.389 - 1.673	0.562954
BMPR2	1906	198	Male	1066	0.888	0.591 - 1.333	0.565658
HCN1	2016	88	Male	1066	0.902	0.633 - 1.287	0.570528
NSD3	2042	62	Male	1066	1.166	0.673 - 2.02	0.584114
TGIF1	2033	71	Male	1066	0.89	0.579 - 1.369	0.596346
FAT1	1900	204	Male	1066	0.878	0.54 - 1.428	0.599739
PCDHGA9	2031	73	Male	1066	1.142	0.685 - 1.905	0.610711
AMER1	1929	175	Male	1066	1.088	0.785 - 1.509	0.611837
TGFBR1	2066	38	Male	1066	1.187	0.598 - 2.358	0.62429
FBLN2	1988	116	Male	1066	0.87	0.492 - 1.539	0.631834
IDH1	2078	26	Male	1066	0.821	0.364 - 1.853	0.634739
EP300	1980	124	Male	1066	1.105	0.725 - 1.686	0.642216
PCBP1	2020	84	Male	1066	0.899	0.57 - 1.42	0.648983
CASP8	2021	83	Male	1066	1.122	0.679 - 1.852	0.653749
ELMO1	2017	87	Male	1066	0.898	0.554 - 1.455	0.661399
TBX3	2034	70	Male	1066	0.894	0.533 - 1.5	0.670473
ZBTB7A	2047	57	Male	1066	1.128	0.647 - 1.965	0.67172
BMPR1A	2059	45	Male	1066	0.875	0.464 - 1.647	0.678111
SALL4	1993	111	Male	1066	0.912	0.587 - 1.419	0.683734
ERBB2	1991	113	Male	1066	0.921	0.619 - 1.372	0.685916
ERBIN	2049	55	Male	1066	0.886	0.485 - 1.62	0.694222
LRRN3	2034	70	Male	1066	0.902	0.536 - 1.52	0.699236
GNAS	1887	217	Male	1066	0.94	0.684 - 1.293	0.704625
UTP20	1998	106	Male	1066	0.919	0.585 - 1.442	0.712971
KMT2C	1918	186	Male	1066	1.065	0.749 - 1.515	0.724163
MLLT3	2080	24	Male	1066	1.174	0.481 - 2.86	0.724781
GREM1	2096	8	Male	1066	1.295	0.306 - 5.481	0.72577
KDM6A	2045	59	Male	1066	0.906	0.521 - 1.576	0.727318
RGMB	2068	36	Male	1066	1.129	0.571 - 2.231	0.727729
ARID3A	2063	41	Male	1066	1.12	0.575 - 2.18	0.738809
PCDHA3	1999	105	Male	1066	1.077	0.694 - 1.67	0.741864
SCG5	2093	11	Male	1066	0.813	0.235 - 2.817	0.743939
HLA.B	2081	23	Male	1066	1.147	0.478 - 2.752	0.758027
POLD1	1988	116	Male	1066	1.287	0.252 - 6.563	0.761416
DCAF4L1	2061	43	Male	1066	1.101	0.58 - 2.09	0.769124
MYH9	1982	122	Male	1066	0.94	0.6 - 1.471	0.785875
PCDHGA7	2008	96	Male	1066	0.939	0.592 - 1.49	0.78958
MAP2K7	2035	69	Male	1066	0.938	0.564 - 1.561	0.806168
ZNF681	2006	98	Male	1066	1.051	0.694 - 1.591	0.815437
IDH2	2077	27	Male	1066	1.098	0.5 - 2.414	0.815969
MAML2	2052	52	Male	1066	1.073	0.585 - 1.968	0.819366
SMAD4	1897	207	Male	1066	0.967	0.719 - 1.299	0.822141
AXIN2	1990	114	Male	1066	1.049	0.69 - 1.593	0.823122
ZHX2	2036	68	Male	1066	0.94	0.543 - 1.626	0.824458
AXIN1	2013	91	Male	1066	0.949	0.591 - 1.523	0.827055
CCDC40	2038	66	Male	1066	0.941	0.54 - 1.642	0.831437
HIST1H2BE	2098	6	Male	1066	0.952	0.606 - 1.496	0.831768
MAP2K4	2050	54	Male	1066	1.064	0.6 - 1.888	0.831814
PCDH10	1925	179	Male	1066	1.034	0.736 - 1.451	0.847756
ENAM	2048	56	Male	1066	1.05	0.576 - 1.914	0.874053
ASXL1	1971	133	Male	1066	0.97	0.657 - 1.433	0.879692
CTNND1	2013	91	Male	1066	1.037	0.65 - 1.654	0.880438
BIRC6	1926	178	Male	1066	0.972	0.671 - 1.408	0.881174
LIMCH1	1974	130	Male	1066	0.969	0.637 - 1.474	0.882386
KLHL5	2074	30	Male	1066	1.056	0.486 - 2.294	0.890116
GPC5	2043	61	Male	1066	1.039	0.596 - 1.813	0.89223
TCF7	2053	51	Male	1066	1.042	0.569 - 1.907	0.893997
RGS12	1995	109	Male	1066	0.97	0.615 - 1.528	0.894736
DUSP16	2051	53	Male	1066	1.035	0.583 - 1.837	0.905994
FETUB	2069	35	Male	1066	1.042	0.501 - 2.167	0.912942
FBXW7	1793	311	Male	1066	1.011	0.786 - 1.302	0.930536
CACNG3	2054	50	Male	1066	0.975	0.531 - 1.79	0.935577
FGFR1	2055	49	Male	1066	1.024	0.553 - 1.893	0.940523
MAP3K21	2007	97	Male	1066	0.984	0.633 - 1.528	0.941268
TAF3	2043	61	Male	1066	0.978	0.544 - 1.76	0.941273
DISP3	1959	145	Male	1066	0.987	0.67 - 1.454	0.947366
PIK3R1 transcript NM181523	2017	87	Male	1066	1.015	0.645 - 1.598	0.949056
CUX1	1994	110	Male	1066	0.987	0.636 - 1.532	0.953801
CCDC13	2053	51	Male	1066	1.019	0.542 - 1.914	0.954123
N4BP2L1	2088	16	Male	1066	0.973	0.342 - 2.765	0.958398
SMAD2	2018	86	Male	1066	1.005	0.641 - 1.575	0.983619
ARID2	2007	97	Male	1066	0.996	0.637 - 1.558	0.986973
TCF7L2	1934	170	Male	1066	1.002	0.723 - 1.387	0.992217
RGPD5	2103	1	Male	1066	30162571	0 - Inf	0.997732
