# Supplementary material for: Landscape of somatic single nucleotide variants and indels in colorectal cancer and impact on survival
Source: Nat Commun. 2020 Jul 20;11:3644. doi: 10.1038/s41467-020-17386-z (PMC7371703; doi:10.1038/s41467-020-17386-z)
Supplement: Supplementary file 9 — Supplementary Data 6 [file 41467_2020_17386_MOESM9_ESM.xlsx]

## Sheet: Sheet1
Supplementary Data 6. Clinical Attributes.
Sequencing ID	Age at diagnosis (years)	Sex	Tumor Stage	Tumor Site	Colorectal Cancer Death	Time to Death (days)
GECCO_6754	53	Female	NA	proximal	0	6747
GECCO_6752	41	Female	Stage 4 or distant	rectal	NA	NA
GECCO_6751	47	Female	Stage 2/3 or regional	proximal	NA	NA
GECCO_6750	40	Female	Stage 4 or distant	distal	NA	NA
GECCO_6749	43	Female	Stage 2/3 or regional	rectal	NA	NA
GECCO_6748	41	Male	Stage 2/3 or regional	rectal	NA	NA
GECCO_6746	49	Female	Stage 2/3 or regional	proximal	NA	NA
GECCO_6745	47	Female	Stage 4 or distant	proximal	NA	NA
GECCO_6744	69	Male	Stage 2/3 or regional	proximal	0	5689
GECCO_6743	68	Male	Stage 1 or local	rectal	0	6114
GECCO_6742	58	Female	Stage 2/3 or regional	proximal	0	5945
GECCO_6741	46	Female	Stage 2/3 or regional	distal	NA	NA
GECCO_6740	44	Female	Stage 2/3 or regional	rectal	NA	NA
GECCO_6739	42	Male	Stage 4 or distant	proximal	NA	NA
GECCO_6738	47	Female	Stage 4 or distant	distal	NA	NA
GECCO_6737	48	Male	Stage 2/3 or regional	rectal	NA	NA
GECCO_6736	46	Female	Stage 2/3 or regional	rectal	NA	NA
GECCO_6735	49	Male	Stage 2/3 or regional	distal	NA	NA
GECCO_6733	43	Female	Stage 2/3 or regional	rectal	NA	NA
GECCO_6732	68	Male	Stage 2/3 or regional	rectal	0	5061
GECCO_6730	46	Female	Stage 2/3 or regional	rectal	NA	NA
GECCO_6728	42	Male	Stage 1 or local	rectal	NA	NA
GECCO_6726	61	Female	Stage 2/3 or regional	rectal	0	6490
GECCO_6724	65	Female	Stage 2/3 or regional	distal	0	5689
GECCO_6723	51	Female	Stage 2/3 or regional	distal	NA	NA
GECCO_6722	62	Male	Stage 2/3 or regional	proximal	1	2226
GECCO_6720	59	Male	Stage 1 or local	rectal	0	3273
GECCO_6719	74	Male	Stage 2/3 or regional	rectal	0	4666
GECCO_6718	73	Female	Stage 2/3 or regional	proximal	0	5525
GECCO_6717	65	Male	Stage 4 or distant	distal	1	1026
GECCO_6716	65	Female	Stage 1 or local	distal	0	5677
GECCO_6714	70	Female	Stage 1 or local	proximal	0	6321
GECCO_6713	61	Female	Stage 2/3 or regional	proximal	0	6229
GECCO_6712	72	Female	Stage 2/3 or regional	proximal	0	3473
GECCO_6710	68	Male	Stage 4 or distant	distal	1	734
GECCO_6709	69	Female	Stage 2/3 or regional	proximal	1	1395
GECCO_6708	71	Male	NA	rectal	NA	NA
GECCO_6707	66	Female	Stage 2/3 or regional	rectal	0	5310
GECCO_6706	51	Female	Stage 2/3 or regional	proximal	0	6356
GECCO_6705	48	Male	Stage 2/3 or regional	rectal	NA	NA
GECCO_6704	68	Male	Stage 2/3 or regional	proximal	NA	NA
GECCO_6702	36	Female	Stage 2/3 or regional	distal	NA	NA
GECCO_6701	48	Female	Stage 2/3 or regional	distal	NA	NA
GECCO_6700	49	Female	Stage 2/3 or regional	rectal	NA	NA
GECCO_6699	40	Female	Stage 2/3 or regional	distal	NA	NA
GECCO_6698	40	Female	Stage 4 or distant	distal	NA	NA
GECCO_6697	40	Male	Stage 2/3 or regional	rectal	NA	NA
GECCO_6696	48	Male	Stage 2/3 or regional	distal	NA	NA
GECCO_6695	46	Male	Stage 2/3 or regional	rectal	NA	NA
GECCO_6694	47	Female	Stage 4 or distant	distal	NA	NA
GECCO_6693	41	Male	Stage 2/3 or regional	NA	NA	NA
GECCO_6692	41	Female	Stage 4 or distant	distal	NA	NA
GECCO_6691	46	Female	Stage 2/3 or regional	NA	NA	NA
GECCO_6690	70	Female	NA	rectal	NA	NA
GECCO_6689	47	Female	Stage 2/3 or regional	distal	0	6299
GECCO_6688	66	Female	Stage 4 or distant	distal	1	635
GECCO_6687	70	Male	Stage 1 or local	proximal	0	4295
GECCO_6686	68	Female	Stage 2/3 or regional	rectal	0	2533
GECCO_6685	57	Male	Stage 1 or local	proximal	0	4296
GECCO_6683	52	Male	Stage 1 or local	distal	0	6267
GECCO_6682	45	Male	Stage 4 or distant	distal	NA	NA
GECCO_6681	40	Female	Stage 4 or distant	rectal	NA	NA
GECCO_6680	46	Female	Stage 2/3 or regional	distal	NA	NA
GECCO_6679	38	Male	Stage 1 or local	rectal	NA	NA
GECCO_6678	49	Female	Stage 2/3 or regional	rectal	NA	NA
GECCO_6677	49	Female	Stage 2/3 or regional	distal	NA	NA
GECCO_6676	47	Female	Stage 4 or distant	NA	NA	NA
GECCO_6675	48	Male	Stage 4 or distant	rectal	NA	NA
GECCO_6674	49	Female	Stage 4 or distant	rectal	NA	NA
GECCO_6673	42	Male	Stage 1 or local	rectal	NA	NA
GECCO_6672	47	Female	Stage 2/3 or regional	distal	NA	NA
GECCO_6671	44	Male	Stage 2/3 or regional	distal	NA	NA
GECCO_6670	44	Female	Stage 4 or distant	proximal	NA	NA
GECCO_6669	59	Female	Stage 1 or local	rectal	NA	NA
GECCO_6668	53	Male	Stage 2/3 or regional	rectal	0	5642
GECCO_6667	72	Male	Stage 1 or local	rectal	0	1391
GECCO_6666	48	Male	Stage 2/3 or regional	rectal	0	6545
GECCO_6665	64	Male	Stage 2/3 or regional	distal	0	5691
GECCO_6664	66	Male	Stage 2/3 or regional	proximal	0	6708
GECCO_6663	45	Male	Stage 2/3 or regional	rectal	NA	NA
GECCO_6662	47	Female	Stage 4 or distant	rectal	NA	NA
GECCO_6661	49	Female	Stage 1 or local	rectal	NA	NA
GECCO_6660	47	Male	Stage 2/3 or regional	rectal	NA	NA
GECCO_6659	47	Female	Stage 4 or distant	proximal	NA	NA
GECCO_6658	43	Female	Stage 1 or local	distal	NA	NA
GECCO_6657	49	Female	Stage 2/3 or regional	rectal	NA	NA
GECCO_6656	36	Female	Stage 2/3 or regional	proximal	NA	NA
GECCO_6655	49	Female	Stage 1 or local	rectal	NA	NA
GECCO_6654	48	Female	Stage 1 or local	distal	NA	NA
GECCO_6653	37	Female	Stage 2/3 or regional	proximal	NA	NA
GECCO_6652	47	Male	Stage 2/3 or regional	distal	NA	NA
GECCO_6650	41	Female	Stage 4 or distant	proximal	NA	NA
GECCO_6649	47	Female	Stage 1 or local	distal	NA	NA
GECCO_6648	49	Female	Stage 2/3 or regional	distal	NA	NA
GECCO_6647	44	Male	Stage 2/3 or regional	proximal	NA	NA
GECCO_6646	40	Female	Stage 2/3 or regional	rectal	NA	NA
GECCO_6645	42	Male	Stage 2/3 or regional	distal	NA	NA
GECCO_6643	48	Male	Stage 2/3 or regional	distal	NA	NA
GECCO_6642	33	Male	Stage 2/3 or regional	distal	NA	NA
GECCO_6641	47	Male	Stage 2/3 or regional	distal	NA	NA
GECCO_6640	36	Female	Stage 4 or distant	proximal	NA	NA
GECCO_6639	47	Male	Stage 4 or distant	distal	NA	NA
GECCO_6638	45	Male	Stage 1 or local	distal	NA	NA
GECCO_6637	49	Male	Stage 4 or distant	distal	NA	NA
GECCO_6636	44	Female	Stage 4 or distant	distal	NA	NA
GECCO_6635	40	Male	Stage 4 or distant	distal	NA	NA
GECCO_6633	46	Female	Stage 2/3 or regional	rectal	NA	NA
GECCO_6631	46	Female	Stage 2/3 or regional	proximal	NA	NA
GECCO_6630	46	Male	Stage 4 or distant	distal	NA	NA
GECCO_6629	38	Female	Stage 2/3 or regional	proximal	NA	NA
GECCO_6628	49	Male	Stage 2/3 or regional	proximal	NA	NA
GECCO_6627	49	Female	Stage 2/3 or regional	distal	NA	NA
GECCO_6626	37	Female	Stage 1 or local	proximal	NA	NA
GECCO_6625	45	Male	Stage 2/3 or regional	rectal	NA	NA
GECCO_6624	45	Female	Stage 2/3 or regional	proximal	NA	NA
GECCO_6623	43	Male	Stage 2/3 or regional	proximal	NA	NA
GECCO_6622	45	Male	Stage 4 or distant	proximal	NA	NA
GECCO_6621	46	Female	Stage 1 or local	distal	NA	NA
GECCO_6620	48	Male	Stage 2/3 or regional	proximal	NA	NA
GECCO_6619	42	Female	Stage 2/3 or regional	distal	NA	NA
GECCO_6618	46	Female	NA	distal	NA	NA
GECCO_6617	45	Male	Stage 4 or distant	distal	NA	NA
GECCO_6616	44	Female	Stage 1 or local	distal	NA	NA
GECCO_6615	43	Male	Stage 2/3 or regional	proximal	NA	NA
GECCO_6614	45	Male	Stage 2/3 or regional	proximal	NA	NA
GECCO_6613	46	Female	Stage 4 or distant	distal	NA	NA
GECCO_6612	37	Male	Stage 4 or distant	rectal	NA	NA
GECCO_6611	46	Female	Stage 1 or local	rectal	NA	NA
GECCO_6610	47	Female	Stage 2/3 or regional	distal	NA	NA
GECCO_6609	42	Male	Stage 2/3 or regional	rectal	NA	NA
GECCO_6608	32	Female	Stage 1 or local	rectal	NA	NA
GECCO_6607	49	Female	Stage 2/3 or regional	distal	NA	NA
GECCO_6606	47	Male	Stage 2/3 or regional	rectal	NA	NA
GECCO_6605	47	Female	Stage 4 or distant	proximal	NA	NA
GECCO_6604	46	Male	Stage 4 or distant	rectal	NA	NA
GECCO_6603	44	Male	Stage 1 or local	rectal	NA	NA
GECCO_6602	46	Male	Stage 2/3 or regional	distal	NA	NA
GECCO_6600	48	Female	Stage 2/3 or regional	rectal	NA	NA
GECCO_6599	43	Male	Stage 4 or distant	rectal	NA	NA
GECCO_6598	44	Male	Stage 4 or distant	distal	NA	NA
GECCO_6597	48	Female	Stage 2/3 or regional	proximal	NA	NA
GECCO_6595	43	Male	Stage 1 or local	rectal	NA	NA
GECCO_6594	47	Female	Stage 2/3 or regional	distal	NA	NA
GECCO_6592	49	Male	Stage 2/3 or regional	proximal	NA	NA
GECCO_6591	68	Female	Stage 2/3 or regional	rectal	NA	NA
GECCO_6590	82	Male	Stage 2/3 or regional	proximal	NA	NA
GECCO_6589	49	Female	Stage 2/3 or regional	distal	NA	NA
GECCO_6588	46	Male	Stage 4 or distant	distal	NA	NA
GECCO_6587	45	Female	Stage 2/3 or regional	distal	NA	NA
GECCO_6585	41	Male	NA	distal	NA	NA
GECCO_6584	45	Female	Stage 4 or distant	proximal	NA	NA
GECCO_6583	49	Female	NA	distal	NA	NA
GECCO_6582	49	Male	NA	rectal	NA	NA
GECCO_6579	49	Female	Stage 2/3 or regional	rectal	NA	NA
GECCO_6578	62	Female	Stage 2/3 or regional	distal	0	6748
GECCO_6577	64	Male	Stage 1 or local	distal	0	6035
GECCO_6576	48	Female	Stage 2/3 or regional	proximal	0	6681
GECCO_6575	48	Female	Stage 1 or local	proximal	0	6218
GECCO_6574	62	Female	Stage 2/3 or regional	rectal	0	5638
GECCO_6573	63	Male	Stage 1 or local	distal	0	5869
GECCO_6572	58	Female	Stage 2/3 or regional	distal	0	5962
GECCO_6571	42	Female	Stage 2/3 or regional	distal	NA	NA
GECCO_6570	45	Male	Stage 1 or local	rectal	0	5774
GECCO_6569	69	Female	Stage 2/3 or regional	distal	0	5594
GECCO_6568	65	Male	Stage 4 or distant	distal	NA	NA
GECCO_6567	62	Male	Stage 2/3 or regional	rectal	0	5861
GECCO_6565	64	Male	Stage 2/3 or regional	proximal	0	5789
GECCO_6564	53	Male	Stage 2/3 or regional	rectal	0	5267
GECCO_6563	65	Female	Stage 2/3 or regional	proximal	0	5808
GECCO_6562	34	Female	Stage 1 or local	rectal	0	5992
GECCO_6561	57	Female	Stage 1 or local	rectal	0	5969
GECCO_6560	56	Female	Stage 1 or local	rectal	0	6358
GECCO_6559	62	Female	Stage 2/3 or regional	proximal	0	5937
GECCO_6558	63	Female	Stage 2/3 or regional	distal	0	5544
GECCO_6557	69	Male	Stage 1 or local	proximal	0	5576
GECCO_6556	60	Female	Stage 1 or local	rectal	0	6011
GECCO_6554	43	Male	Stage 2/3 or regional	proximal	0	5354
GECCO_6553	69	Female	Stage 2/3 or regional	distal	0	1178
GECCO_6552	57	Male	Stage 2/3 or regional	distal	1	1482
GECCO_6551	57	Male	Stage 1 or local	proximal	0	6165
GECCO_6550	64	Male	Stage 1 or local	rectal	0	6007
GECCO_6549	62	Female	Stage 1 or local	rectal	0	5763
GECCO_6548	55	Female	Stage 2/3 or regional	proximal	0	5770
GECCO_6547	60	Male	Stage 2/3 or regional	proximal	0	2270
GECCO_6546	67	Male	Stage 2/3 or regional	proximal	1	2573
GECCO_6545	62	Male	Stage 2/3 or regional	rectal	0	6111
GECCO_6544	51	Male	Stage 1 or local	proximal	0	5784
GECCO_6543	62	Male	Stage 2/3 or regional	proximal	0	5955
GECCO_6542	57	Male	Stage 2/3 or regional	proximal	0	5976
GECCO_6541	46	Male	Stage 1 or local	distal	0	6398
GECCO_6540	62	Male	Stage 2/3 or regional	distal	0	6062
GECCO_6539	65	Female	Stage 2/3 or regional	distal	0	5873
GECCO_6538	47	Female	Stage 1 or local	distal	NA	NA
GECCO_6536	67	Female	Stage 2/3 or regional	rectal	0	5621
GECCO_6535	41	Male	Stage 2/3 or regional	rectal	1	2071
GECCO_6533	71	Female	Stage 2/3 or regional	proximal	0	2240
GECCO_6532	68	Female	Stage 2/3 or regional	proximal	0	6243
GECCO_6531	58	Male	Stage 4 or distant	rectal	1	3800
GECCO_6530	73	Male	Stage 4 or distant	distal	1	1449
GECCO_6529	39	Female	Stage 1 or local	rectal	NA	NA
GECCO_6528	37	Female	Stage 2/3 or regional	proximal	NA	NA
GECCO_6527	45	Female	Stage 1 or local	rectal	NA	NA
GECCO_6526	37	Female	Stage 2/3 or regional	rectal	NA	NA
GECCO_6525	28	Female	Stage 2/3 or regional	proximal	NA	NA
GECCO_6524	67	Male	Stage 2/3 or regional	proximal	0	3329
GECCO_6523	53	Male	Stage 4 or distant	distal	0	6371
GECCO_6522	61	Female	Stage 2/3 or regional	distal	0	5740
GECCO_6521	56	Male	Stage 1 or local	rectal	0	5613
GECCO_6519	58	Male	Stage 1 or local	NA	0	6035
GECCO_6518	52	Male	Stage 2/3 or regional	distal	0	5715
GECCO_6517	68	Male	Stage 4 or distant	proximal	0	5964
GECCO_6515	49	Female	Stage 1 or local	rectal	0	6146
GECCO_6514	65	Male	Stage 2/3 or regional	distal	0	6360
GECCO_6513	48	Female	Stage 2/3 or regional	proximal	0	5487
GECCO_6512	64	Female	Stage 2/3 or regional	proximal	0	5291
GECCO_6510	61	Male	Stage 1 or local	rectal	0	5695
GECCO_6509	44	Female	Stage 2/3 or regional	distal	NA	NA
GECCO_6508	65	Male	Stage 4 or distant	rectal	NA	NA
GECCO_6507	62	Female	Stage 2/3 or regional	distal	0	5670
GECCO_6506	35	Male	Stage 2/3 or regional	distal	NA	NA
GECCO_6505	61	Male	Stage 1 or local	distal	0	5901
GECCO_6504	45	Male	Stage 4 or distant	proximal	1	378
GECCO_6502	66	Male	Stage 2/3 or regional	distal	1	1388
GECCO_6500	64	Male	Stage 2/3 or regional	proximal	0	5873
GECCO_6497	48	Female	Stage 1 or local	rectal	0	5975
GECCO_6496	62	Male	Stage 2/3 or regional	proximal	1	2466
GECCO_6495	67	Male	Stage 2/3 or regional	rectal	1	3223
GECCO_6494	59	Male	Stage 2/3 or regional	distal	0	5506
GECCO_6493	44	Female	Stage 2/3 or regional	proximal	0	5420
GECCO_6492	66	Male	Stage 1 or local	distal	0	5600
GECCO_6491	68	Male	Stage 2/3 or regional	proximal	0	6039
GECCO_6490	59	Female	Stage 1 or local	proximal	0	6207
GECCO_6489	49	Female	Stage 1 or local	distal	0	5857
GECCO_6488	72	Female	Stage 1 or local	distal	0	5796
GECCO_6487	58	Male	Stage 1 or local	distal	0	5715
GECCO_6486	52	Female	Stage 1 or local	distal	0	5863
GECCO_6485	60	Male	Stage 1 or local	distal	0	4519
GECCO_6484	74	Female	Stage 2/3 or regional	proximal	0	5118
GECCO_6483	70	Male	Stage 2/3 or regional	distal	0	5938
GECCO_6482	66	Female	Stage 1 or local	rectal	0	5956
GECCO_6480	60	Male	Stage 2/3 or regional	rectal	0	5382
GECCO_6479	60	Male	Stage 2/3 or regional	distal	0	5504
GECCO_6478	56	Female	Stage 2/3 or regional	proximal	1	923
GECCO_6477	69	Female	Stage 2/3 or regional	proximal	0	5606
GECCO_6476	63	Female	Stage 2/3 or regional	proximal	0	5645
GECCO_6475	68	Male	Stage 2/3 or regional	proximal	0	5546
GECCO_6474	59	Female	Stage 2/3 or regional	proximal	0	5804
GECCO_6473	68	Female	Stage 2/3 or regional	proximal	0	3334
GECCO_6472	58	Male	Stage 1 or local	distal	0	2181
GECCO_6471	65	Female	Stage 1 or local	proximal	0	6012
GECCO_6470	55	Female	Stage 2/3 or regional	distal	0	5728
GECCO_6469	67	Female	Stage 2/3 or regional	distal	0	5888
GECCO_6468	48	Male	Stage 2/3 or regional	proximal	NA	NA
GECCO_6467	63	Female	Stage 2/3 or regional	distal	0	6040
GECCO_6466	58	Male	Stage 2/3 or regional	distal	1	1971
GECCO_6465	64	Female	Stage 1 or local	rectal	0	5425
GECCO_6464	54	Male	Stage 2/3 or regional	rectal	0	5892
GECCO_6463	46	Female	Stage 2/3 or regional	distal	0	5369
GECCO_6462	69	Male	Stage 2/3 or regional	distal	1	997
GECCO_6461	68	Female	Stage 1 or local	proximal	0	1259
GECCO_6460	61	Male	Stage 1 or local	rectal	0	3499
GECCO_6459	63	Female	Stage 2/3 or regional	proximal	0	5932
GECCO_6458	62	Male	Stage 2/3 or regional	proximal	0	5902
GECCO_6457	74	Male	Stage 1 or local	rectal	0	6117
GECCO_6456	57	Male	Stage 1 or local	rectal	0	1258
GECCO_6455	68	Female	Stage 2/3 or regional	proximal	0	5650
GECCO_6454	65	Female	Stage 2/3 or regional	rectal	0	5413
GECCO_6453	48	Female	Stage 2/3 or regional	distal	0	5869
GECCO_6452	61	Female	Stage 2/3 or regional	distal	0	5710
GECCO_6451	52	Male	Stage 1 or local	rectal	0	5775
GECCO_6450	59	Female	Stage 2/3 or regional	rectal	0	4176
GECCO_6449	64	Male	Stage 2/3 or regional	distal	0	5693
GECCO_6448	68	Male	Stage 2/3 or regional	proximal	0	5556
GECCO_6447	64	Female	Stage 2/3 or regional	rectal	0	2273
GECCO_6446	64	Female	Stage 2/3 or regional	rectal	0	5745
GECCO_6445	59	Female	Stage 2/3 or regional	distal	0	5519
GECCO_6444	59	Female	Stage 2/3 or regional	distal	0	5873
GECCO_6443	62	Female	Stage 2/3 or regional	proximal	0	1028
GECCO_6442	53	Male	Stage 1 or local	rectal	0	5328
GECCO_6441	51	Female	Stage 2/3 or regional	rectal	0	5689
GECCO_6440	62	Male	Stage 2/3 or regional	proximal	0	5691
GECCO_6439	69	Female	Stage 1 or local	proximal	0	6043
GECCO_6438	49	Female	NA	distal	0	5967
GECCO_6436	40	Female	Stage 1 or local	proximal	NA	NA
GECCO_6433	59	Female	Stage 2/3 or regional	distal	0	5416
GECCO_6432	65	Female	Stage 2/3 or regional	proximal	0	6054
GECCO_6431	61	Male	Stage 2/3 or regional	distal	0	2677
GECCO_6430	57	Male	Stage 2/3 or regional	distal	0	5659
GECCO_6428	63	Female	Stage 2/3 or regional	proximal	0	5724
GECCO_6426	68	Male	Stage 2/3 or regional	proximal	0	5306
GECCO_6425	57	Male	Stage 2/3 or regional	distal	0	2706
GECCO_6424	59	Female	Stage 1 or local	distal	0	5778
GECCO_6423	63	Female	Stage 2/3 or regional	distal	1	4670
GECCO_6422	65	Female	Stage 2/3 or regional	proximal	0	4677
GECCO_6421	65	Female	Stage 2/3 or regional	rectal	0	5518
GECCO_6420	50	Female	Stage 2/3 or regional	distal	0	5638
GECCO_6419	67	Female	Stage 2/3 or regional	distal	0	2353
GECCO_6417	62	Male	Stage 2/3 or regional	distal	NA	NA
GECCO_6416	65	Female	Stage 2/3 or regional	rectal	1	2316
GECCO_6415	63	Female	Stage 2/3 or regional	proximal	0	5694
GECCO_6414	47	Female	Stage 2/3 or regional	distal	0	6168
GECCO_6413	70	Male	Stage 1 or local	distal	NA	NA
GECCO_6412	64	Male	Stage 2/3 or regional	proximal	0	5563
GECCO_6411	67	Male	Stage 2/3 or regional	distal	0	4194
GECCO_6410	64	Male	Stage 2/3 or regional	rectal	0	5811
GECCO_6409	44	Female	Stage 2/3 or regional	proximal	0	6220
GECCO_6408	39	Male	Stage 2/3 or regional	proximal	0	5575
GECCO_6407	63	Female	Stage 2/3 or regional	proximal	1	1390
GECCO_6406	60	Female	Stage 1 or local	rectal	0	5541
GECCO_6405	53	Female	Stage 2/3 or regional	proximal	1	909
GECCO_6404	64	Male	Stage 2/3 or regional	rectal	0	5435
GECCO_6403	57	Female	Stage 4 or distant	proximal	1	616
GECCO_6401	59	Male	Stage 2/3 or regional	proximal	0	6722
GECCO_6400	52	Female	Stage 2/3 or regional	proximal	0	5583
GECCO_6398	66	Female	Stage 2/3 or regional	distal	0	5815
GECCO_6396	61	Female	Stage 2/3 or regional	rectal	0	6651
GECCO_6395	51	Female	Stage 2/3 or regional	distal	NA	NA
GECCO_6394	67	Female	Stage 1 or local	distal	0	4576
GECCO_6393	51	Male	Stage 1 or local	rectal	0	6315
GECCO_6392	64	Female	Stage 2/3 or regional	proximal	0	5159
GECCO_6391	75	Female	Stage 2/3 or regional	proximal	1	1724
GECCO_6389	67	Male	Stage 1 or local	proximal	0	6152
GECCO_6388	54	Female	Stage 1 or local	distal	0	6115
GECCO_6387	70	Female	Stage 2/3 or regional	proximal	1	2199
GECCO_6386	72	Female	Stage 2/3 or regional	proximal	0	3877
GECCO_6384	70	Male	Stage 2/3 or regional	distal	0	5328
GECCO_6382	66	Female	Stage 2/3 or regional	proximal	0	6041
GECCO_6381	61	Male	Stage 2/3 or regional	proximal	0	2903
GECCO_6380	60	Male	Stage 2/3 or regional	proximal	0	6180
GECCO_6378	54	Male	Stage 1 or local	rectal	NA	NA
GECCO_6377	53	Female	Stage 2/3 or regional	distal	0	6212
GECCO_6376	58	Male	Stage 4 or distant	rectal	1	1181
GECCO_6375	64	Female	Stage 2/3 or regional	proximal	0	1788
GECCO_6373	52	Male	Stage 2/3 or regional	distal	0	5574
GECCO_6372	52	Female	Stage 2/3 or regional	rectal	0	2376
GECCO_6371	55	Male	Stage 2/3 or regional	distal	0	6153
GECCO_6370	65	Female	Stage 2/3 or regional	rectal	0	2178
GECCO_6369	53	Male	Stage 2/3 or regional	distal	0	5910
GECCO_6368	60	Female	Stage 2/3 or regional	distal	0	5816
GECCO_6367	58	Male	Stage 2/3 or regional	proximal	0	5770
GECCO_6366	48	Female	Stage 2/3 or regional	proximal	0	5880
GECCO_6365	54	Male	Stage 2/3 or regional	distal	0	6065
GECCO_6364	67	Male	Stage 2/3 or regional	distal	1	943
GECCO_6363	69	Male	Stage 1 or local	distal	0	2117
GECCO_6362	53	Female	Stage 1 or local	rectal	NA	NA
GECCO_6361	55	Male	Stage 2/3 or regional	proximal	0	6034
GECCO_6360	50	Female	Stage 2/3 or regional	rectal	NA	NA
GECCO_6359	64	Male	Stage 2/3 or regional	proximal	0	6459
GECCO_6358	55	Male	Stage 2/3 or regional	distal	0	6169
GECCO_6357	67	Male	Stage 2/3 or regional	distal	NA	NA
GECCO_6356	64	Female	Stage 1 or local	proximal	0	6023
GECCO_6355	54	Male	Stage 2/3 or regional	proximal	1	643
GECCO_6354	58	Female	Stage 2/3 or regional	proximal	0	5669
GECCO_6353	56	Female	Stage 2/3 or regional	rectal	0	5827
GECCO_6352	60	Female	Stage 4 or distant	proximal	1	721
GECCO_6350	66	Female	Stage 2/3 or regional	distal	0	5733
GECCO_6349	67	Female	Stage 2/3 or regional	rectal	0	1776
GECCO_6347	59	Female	Stage 2/3 or regional	rectal	0	6070
GECCO_6346	56	Male	Stage 2/3 or regional	proximal	0	6321
GECCO_6345	51	Male	Stage 2/3 or regional	rectal	0	5515
GECCO_6343	59	Male	Stage 2/3 or regional	distal	1	985
GECCO_6341	43	Female	Stage 2/3 or regional	proximal	1	735
GECCO_6340	68	Female	Stage 2/3 or regional	proximal	0	4521
GECCO_6339	69	Female	Stage 2/3 or regional	proximal	0	5520
GECCO_6338	62	Female	Stage 1 or local	rectal	0	5648
GECCO_6336	53	Female	Stage 2/3 or regional	distal	0	5534
GECCO_6335	65	Female	Stage 2/3 or regional	rectal	1	1359
GECCO_6334	64	Male	Stage 2/3 or regional	rectal	1	5579
GECCO_6333	55	Male	Stage 2/3 or regional	distal	0	5827
GECCO_6332	54	Male	Stage 2/3 or regional	rectal	0	1277
GECCO_6331	70	Male	Stage 1 or local	rectal	0	5274
GECCO_6330	68	Female	Stage 2/3 or regional	rectal	0	6169
GECCO_6329	60	Female	Stage 2/3 or regional	proximal	0	5730
GECCO_6328	68	Female	Stage 2/3 or regional	rectal	0	5942
GECCO_6327	70	Female	Stage 2/3 or regional	distal	1	2505
GECCO_6326	56	Male	Stage 1 or local	proximal	0	5952
GECCO_6325	56	Female	Stage 2/3 or regional	proximal	0	5594
GECCO_6324	64	Male	Stage 1 or local	proximal	0	5246
GECCO_6323	65	Male	Stage 1 or local	proximal	0	5742
GECCO_6322	68	Male	Stage 4 or distant	rectal	0	699
GECCO_6321	72	Male	Stage 1 or local	proximal	0	6246
GECCO_6320	73	Female	Stage 1 or local	rectal	0	1913
GECCO_6319	60	Male	Stage 2/3 or regional	proximal	0	6105
GECCO_6318	57	Female	Stage 1 or local	proximal	NA	NA
GECCO_6317	74	Female	Stage 2/3 or regional	proximal	0	5630
GECCO_6316	57	Male	Stage 2/3 or regional	distal	0	6176
GECCO_6315	47	Male	Stage 2/3 or regional	rectal	1	1851
GECCO_6314	60	Male	Stage 1 or local	distal	0	4113
GECCO_6313	66	Male	Stage 2/3 or regional	distal	1	4050
GECCO_6312	62	Male	Stage 2/3 or regional	proximal	0	5791
GECCO_6311	59	Male	Stage 2/3 or regional	rectal	NA	NA
GECCO_6310	73	Female	Stage 2/3 or regional	proximal	0	6457
GECCO_6309	64	Female	Stage 2/3 or regional	proximal	1	1650
GECCO_6308	63	Female	Stage 2/3 or regional	rectal	0	5620
GECCO_6307	59	Female	Stage 1 or local	proximal	0	5577
GECCO_6306	65	Female	Stage 2/3 or regional	rectal	0	1974
GECCO_6305	63	Female	Stage 2/3 or regional	distal	1	1529
GECCO_6304	61	Male	Stage 2/3 or regional	rectal	0	5804
GECCO_6303	73	Male	Stage 2/3 or regional	proximal	0	5860
GECCO_6302	53	Male	Stage 4 or distant	rectal	1	610
GECCO_6301	43	Female	Stage 2/3 or regional	proximal	0	5899
GECCO_6299	57	Female	Stage 2/3 or regional	distal	0	6076
GECCO_6294	59	Female	Stage 1 or local	distal	0	5868
GECCO_6293	47	Male	Stage 2/3 or regional	proximal	0	5817
GECCO_6292	68	Male	Stage 2/3 or regional	proximal	0	5723
GECCO_6290	58	Female	Stage 1 or local	rectal	0	6239
GECCO_6285	54	Female	Stage 2/3 or regional	rectal	1	1699
GECCO_6284	63	Male	Stage 2/3 or regional	proximal	0	6555
GECCO_6283	61	Male	Stage 2/3 or regional	rectal	0	5992
GECCO_6281	68	Male	Stage 2/3 or regional	distal	0	4286
GECCO_6280	61	Female	Stage 2/3 or regional	distal	0	5697
GECCO_6279	70	Male	Stage 2/3 or regional	rectal	0	2968
GECCO_6278	53	Male	Stage 2/3 or regional	distal	0	5697
GECCO_6277	51	Female	Stage 2/3 or regional	proximal	0	3140
GECCO_6276	69	Male	Stage 1 or local	rectal	0	2845
GECCO_6275	59	Male	Stage 4 or distant	rectal	1	689
GECCO_6274	66	Male	Stage 2/3 or regional	distal	0	5804
GECCO_6272	67	Female	Stage 2/3 or regional	proximal	0	6286
GECCO_6271	67	Female	Stage 2/3 or regional	proximal	0	5752
GECCO_6269	51	Female	Stage 4 or distant	rectal	1	1308
GECCO_6268	59	Male	Stage 2/3 or regional	distal	1	1628
GECCO_6267	45	Male	Stage 2/3 or regional	proximal	0	5556
GECCO_6266	56	Male	Stage 2/3 or regional	proximal	1	2437
GECCO_6265	64	Male	Stage 2/3 or regional	distal	0	2954
GECCO_6264	58	Male	Stage 1 or local	rectal	0	5658
GECCO_6263	63	Female	Stage 2/3 or regional	proximal	0	5894
GECCO_6262	53	Male	Stage 2/3 or regional	proximal	0	6189
GECCO_6261	62	Male	Stage 2/3 or regional	rectal	0	2693
GECCO_6260	47	Female	Stage 4 or distant	proximal	0	906
GECCO_6259	69	Female	Stage 2/3 or regional	distal	0	6206
GECCO_6258	52	Male	Stage 2/3 or regional	proximal	0	5775
GECCO_6257	64	Female	Stage 2/3 or regional	proximal	1	1213
GECCO_6256	57	Female	Stage 2/3 or regional	proximal	0	5586
GECCO_6255	45	Female	Stage 2/3 or regional	distal	0	5662
GECCO_6254	55	Female	Stage 2/3 or regional	distal	1	2314
GECCO_6252	73	Female	Stage 2/3 or regional	proximal	0	3705
GECCO_6251	69	Male	Stage 2/3 or regional	proximal	0	3297
GECCO_6249	60	Male	Stage 1 or local	distal	0	6081
GECCO_6248	54	Female	Stage 2/3 or regional	distal	0	6159
GECCO_6247	74	Female	Stage 2/3 or regional	proximal	0	4899
GECCO_6246	61	Female	Stage 2/3 or regional	distal	0	6178
GECCO_6245	66	Male	Stage 2/3 or regional	proximal	0	6029
GECCO_6244	63	Female	Stage 2/3 or regional	proximal	1	809
GECCO_6243	64	Male	Stage 2/3 or regional	distal	0	4913
GECCO_6242	65	Male	Stage 1 or local	distal	0	5341
GECCO_6241	52	Male	Stage 2/3 or regional	proximal	NA	NA
GECCO_6240	49	Female	Stage 2/3 or regional	distal	1	1533
GECCO_6239	42	Male	Stage 2/3 or regional	proximal	0	6123
GECCO_6238	49	Male	Stage 2/3 or regional	rectal	1	1484
GECCO_6237	47	Female	Stage 2/3 or regional	proximal	0	5667
GECCO_6236	60	Male	Stage 1 or local	proximal	0	6307
GECCO_6235	70	Male	Stage 2/3 or regional	rectal	NA	NA
GECCO_6234	65	Female	Stage 2/3 or regional	rectal	0	5986
GECCO_6233	53	Female	Stage 2/3 or regional	proximal	0	5689
GECCO_6232	52	Male	Stage 2/3 or regional	rectal	0	5728
GECCO_6229	68	Female	Stage 2/3 or regional	proximal	0	5979
GECCO_6228	68	Male	Stage 1 or local	proximal	0	4707
GECCO_6227	65	Male	Stage 2/3 or regional	distal	NA	NA
GECCO_6226	61	Female	Stage 2/3 or regional	proximal	0	5697
GECCO_6225	51	Male	Stage 2/3 or regional	proximal	1	1428
GECCO_6224	70	Female	Stage 2/3 or regional	distal	0	4563
GECCO_6223	68	Male	Stage 1 or local	proximal	0	6105
GECCO_6222	74	Male	Stage 2/3 or regional	distal	0	3091
GECCO_6221	51	Male	Stage 2/3 or regional	proximal	0	6594
GECCO_6220	67	Male	Stage 2/3 or regional	proximal	0	5066
GECCO_6219	68	Male	Stage 1 or local	distal	0	6706
GECCO_6217	69	Female	Stage 2/3 or regional	proximal	1	2038
GECCO_6216	62	Male	Stage 2/3 or regional	rectal	0	5779
GECCO_6215	47	Female	Stage 4 or distant	distal	0	6391
GECCO_6214	74	Male	Stage 2/3 or regional	rectal	0	1730
GECCO_6213	60	Female	Stage 2/3 or regional	distal	0	5954
GECCO_6212	65	Male	Stage 2/3 or regional	rectal	NA	NA
GECCO_6211	65	Male	Stage 2/3 or regional	proximal	NA	NA
GECCO_6210	69	Female	Stage 2/3 or regional	rectal	0	935
GECCO_6209	49	Female	Stage 2/3 or regional	proximal	0	6005
GECCO_6208	51	Male	Stage 2/3 or regional	distal	0	6099
GECCO_6207	44	Male	Stage 4 or distant	proximal	1	1303
GECCO_6206	64	Male	Stage 4 or distant	distal	1	1527
GECCO_6205	47	Male	Stage 4 or distant	rectal	0	2938
GECCO_6203	57	Female	Stage 2/3 or regional	rectal	0	6181
GECCO_6202	70	Male	Stage 2/3 or regional	distal	0	6298
GECCO_6201	60	Male	Stage 2/3 or regional	proximal	NA	NA
GECCO_6200	74	Male	Stage 2/3 or regional	proximal	0	2165
GECCO_6199	51	Male	Stage 2/3 or regional	rectal	0	6616
GECCO_6198	57	Male	Stage 4 or distant	distal	1	1519
GECCO_6197	56	Female	Stage 2/3 or regional	proximal	0	5903
GECCO_6196	51	Female	Stage 2/3 or regional	distal	0	5738
GECCO_6195	62	Male	Stage 2/3 or regional	distal	1	1417
GECCO_6194	61	Male	Stage 2/3 or regional	rectal	1	3221
GECCO_6192	73	Male	Stage 2/3 or regional	proximal	0	6202
GECCO_6191	59	Male	Stage 2/3 or regional	rectal	0	2301
GECCO_6190	72	Female	Stage 2/3 or regional	proximal	0	6225
GECCO_6189	66	Male	Stage 1 or local	rectal	0	2464
GECCO_6188	72	Male	Stage 1 or local	distal	0	3608
GECCO_6186	68	Male	Stage 2/3 or regional	rectal	1	3459
GECCO_6185	73	Male	Stage 2/3 or regional	proximal	0	5769
GECCO_6184	53	Female	Stage 2/3 or regional	proximal	0	6078
GECCO_6183	44	Female	Stage 2/3 or regional	proximal	NA	NA
GECCO_6182	52	Male	Stage 1 or local	proximal	0	6179
GECCO_6181	66	Male	Stage 2/3 or regional	proximal	NA	NA
GECCO_6180	67	Female	Stage 1 or local	rectal	0	6293
GECCO_6179	66	Female	Stage 1 or local	distal	0	6678
GECCO_6178	57	Female	Stage 1 or local	rectal	0	5401
GECCO_6177	72	Female	Stage 2/3 or regional	proximal	0	6114
GECCO_6176	69	Female	Stage 2/3 or regional	distal	0	5583
GECCO_6175	54	Male	Stage 4 or distant	distal	1	3294
GECCO_6174	70	Male	Stage 1 or local	proximal	0	6078
GECCO_6173	73	Female	Stage 2/3 or regional	proximal	0	5003
GECCO_6172	64	Male	Stage 2/3 or regional	proximal	NA	NA
GECCO_6171	64	Male	Stage 2/3 or regional	distal	0	6025
GECCO_6170	64	Male	Stage 4 or distant	distal	0	567
GECCO_6169	68	Male	Stage 1 or local	rectal	1	2440
GECCO_6168	47	Female	Stage 2/3 or regional	distal	0	6084
GECCO_6167	60	Male	Stage 2/3 or regional	proximal	0	6073
GECCO_6166	55	Male	Stage 2/3 or regional	rectal	1	996
GECCO_6165	61	Male	Stage 2/3 or regional	distal	NA	NA
GECCO_6164	40	Female	Stage 2/3 or regional	distal	0	6287
GECCO_6163	73	Male	Stage 1 or local	rectal	0	3845
GECCO_6162	52	Female	Stage 2/3 or regional	distal	0	6226
GECCO_6161	56	Male	Stage 1 or local	proximal	0	6385
GECCO_6160	45	Female	Stage 2/3 or regional	rectal	0	5806
GECCO_6159	70	Female	Stage 2/3 or regional	distal	1	2133
GECCO_6158	71	Female	Stage 2/3 or regional	distal	0	4225
GECCO_6157	71	Male	Stage 2/3 or regional	rectal	0	6067
GECCO_6156	45	Male	Stage 2/3 or regional	distal	0	6262
GECCO_6155	42	Female	Stage 2/3 or regional	distal	1	1140
GECCO_6154	47	Male	Stage 2/3 or regional	proximal	0	6267
GECCO_6153	71	Male	Stage 2/3 or regional	proximal	0	2956
GECCO_6152	63	Male	Stage 1 or local	distal	0	4741
GECCO_6151	66	Female	Stage 1 or local	rectal	0	6088
GECCO_6150	63	Male	Stage 1 or local	proximal	0	4992
GECCO_6149	56	Male	Stage 2/3 or regional	distal	0	6389
GECCO_6148	55	Male	Stage 1 or local	distal	0	6375
GECCO_6147	71	Male	Stage 1 or local	rectal	0	4166
GECCO_6146	74	Male	Stage 2/3 or regional	rectal	0	2238
GECCO_6145	69	Female	Stage 2/3 or regional	proximal	0	6201
GECCO_6144	57	Female	Stage 2/3 or regional	distal	0	6272
GECCO_6142	57	Male	Stage 1 or local	rectal	0	6119
GECCO_6141	70	Female	Stage 2/3 or regional	rectal	0	6166
GECCO_6140	51	Male	Stage 2/3 or regional	proximal	1	926
GECCO_6139	59	Male	Stage 2/3 or regional	distal	NA	NA
GECCO_6138	65	Male	Stage 2/3 or regional	rectal	0	6188
GECCO_6137	51	Female	Stage 1 or local	distal	0	6390
GECCO_6136	71	Male	Stage 2/3 or regional	proximal	0	4252
GECCO_6135	58	Male	Stage 2/3 or regional	distal	0	1273
GECCO_6134	53	Male	Stage 1 or local	rectal	0	6167
GECCO_6133	67	Male	Stage 2/3 or regional	proximal	0	6790
GECCO_6132	73	Male	Stage 2/3 or regional	proximal	0	3352
GECCO_6131	71	Male	Stage 2/3 or regional	proximal	1	2138
GECCO_6130	46	Female	Stage 2/3 or regional	rectal	0	6224
GECCO_6129	58	Female	Stage 1 or local	proximal	0	6056
GECCO_6128	59	Male	Stage 1 or local	distal	0	6246
GECCO_6127	52	Male	Stage 2/3 or regional	proximal	0	6066
GECCO_6126	45	Male	Stage 4 or distant	rectal	1	582
GECCO_6125	62	Female	Stage 2/3 or regional	proximal	0	6430
GECCO_6124	65	Male	Stage 2/3 or regional	distal	0	6116
GECCO_6123	60	Male	Stage 2/3 or regional	rectal	0	5953
GECCO_6122	63	Male	Stage 2/3 or regional	rectal	0	6054
GECCO_6120	49	Female	Stage 2/3 or regional	rectal	0	6672
GECCO_6119	52	Male	Stage 4 or distant	distal	0	5703
GECCO_6118	65	Female	Stage 1 or local	rectal	0	5666
GECCO_6117	65	Male	Stage 2/3 or regional	proximal	0	2723
GECCO_6116	69	Male	Stage 2/3 or regional	proximal	0	4385
GECCO_6115	71	Male	Stage 4 or distant	rectal	1	1111
GECCO_6114	69	Male	Stage 2/3 or regional	distal	0	5900
GECCO_6113	74	Female	Stage 2/3 or regional	distal	0	4529
GECCO_6112	73	Male	Stage 1 or local	distal	0	4974
GECCO_6111	74	Male	Stage 1 or local	proximal	0	5009
GECCO_6110	63	Female	Stage 2/3 or regional	rectal	0	6464
GECCO_6108	68	Male	Stage 2/3 or regional	rectal	0	4741
GECCO_6107	46	Male	Stage 2/3 or regional	proximal	0	6016
GECCO_6106	45	Female	Stage 1 or local	rectal	0	5880
GECCO_6105	65	Male	Stage 2/3 or regional	proximal	0	6042
GECCO_6104	40	Male	Stage 2/3 or regional	rectal	0	6530
GECCO_6103	47	Male	Stage 2/3 or regional	proximal	0	6162
GECCO_6102	66	Male	Stage 2/3 or regional	distal	1	1182
GECCO_6100	63	Male	Stage 1 or local	distal	0	5782
GECCO_6099	62	Female	Stage 2/3 or regional	proximal	1	2208
GECCO_6098	72	Female	Stage 2/3 or regional	rectal	0	5888
GECCO_6097	56	Male	Stage 2/3 or regional	distal	0	6973
GECCO_6096	67	Male	Stage 2/3 or regional	rectal	0	5747
GECCO_6095	58	Female	Stage 1 or local	distal	0	7014
GECCO_6094	65	Female	Stage 1 or local	proximal	1	1169
GECCO_6093	65	Female	Stage 1 or local	rectal	0	5999
GECCO_6092	61	Male	Stage 4 or distant	proximal	1	706
GECCO_6091	63	Female	Stage 1 or local	proximal	0	4098
GECCO_6089	59	Female	Stage 2/3 or regional	rectal	0	5854
GECCO_6088	59	Female	Stage 2/3 or regional	proximal	0	6070
GECCO_6087	54	Female	Stage 4 or distant	proximal	0	1206
GECCO_6086	50	Female	Stage 2/3 or regional	distal	0	5935
GECCO_6085	65	Male	Stage 1 or local	rectal	0	1679
GECCO_6084	65	Male	Stage 1 or local	NA	0	6280
GECCO_6083	73	Female	Stage 2/3 or regional	proximal	0	6042
GECCO_6082	49	Male	Stage 4 or distant	rectal	1	1166
GECCO_6081	53	Female	Stage 1 or local	proximal	0	6130
GECCO_6080	73	Female	Stage 2/3 or regional	proximal	0	5942
GECCO_6079	58	Male	Stage 2/3 or regional	distal	0	6082
GECCO_6078	65	Female	Stage 1 or local	distal	0	6671
GECCO_6077	69	Female	Stage 2/3 or regional	proximal	0	6043
GECCO_6076	64	Female	NA	proximal	0	988
GECCO_6075	73	Male	Stage 1 or local	proximal	0	5617
GECCO_6074	63	Male	Stage 2/3 or regional	distal	1	1123
GECCO_6073	49	Male	Stage 2/3 or regional	proximal	0	2780
GECCO_6072	68	Male	Stage 1 or local	proximal	0	5830
GECCO_6071	66	Male	Stage 2/3 or regional	distal	0	6050
GECCO_6070	61	Male	NA	proximal	NA	NA
GECCO_6069	64	Female	Stage 2/3 or regional	rectal	0	6354
GECCO_6068	49	Female	Stage 1 or local	distal	0	6622
GECCO_6067	56	Female	Stage 2/3 or regional	distal	0	5980
GECCO_6066	53	Male	Stage 4 or distant	proximal	NA	NA
GECCO_6065	47	Male	Stage 2/3 or regional	rectal	0	6016
GECCO_6064	56	Female	Stage 1 or local	proximal	0	6392
GECCO_6063	56	Male	Stage 2/3 or regional	rectal	1	1036
GECCO_6062	70	Male	Stage 1 or local	proximal	0	6384
GECCO_6061	43	Female	Stage 4 or distant	proximal	0	863
GECCO_6060	74	Male	Stage 2/3 or regional	proximal	0	1775
GECCO_6059	34	Male	Stage 2/3 or regional	distal	0	647
GECCO_6058	70	Female	Stage 2/3 or regional	distal	0	6196
GECCO_6057	53	Female	Stage 2/3 or regional	rectal	0	5872
GECCO_6056	61	Male	Stage 2/3 or regional	proximal	0	6148
GECCO_6055	50	Male	Stage 2/3 or regional	proximal	1	946
GECCO_6054	67	Male	Stage 2/3 or regional	proximal	0	6091
GECCO_6053	64	Female	Stage 4 or distant	distal	1	960
GECCO_6052	65	Male	Stage 2/3 or regional	proximal	1	838
GECCO_6051	71	Female	Stage 2/3 or regional	distal	1	1133
GECCO_6050	68	Male	Stage 2/3 or regional	distal	0	2282
GECCO_6049	54	Male	Stage 1 or local	rectal	0	5981
GECCO_6048	66	Female	Stage 4 or distant	proximal	1	1196
GECCO_6047	71	Female	Stage 4 or distant	distal	0	4058
GECCO_6046	67	Female	Stage 2/3 or regional	rectal	0	6225
GECCO_6045	42	Male	Stage 2/3 or regional	proximal	0	6139
GECCO_6044	69	Male	Stage 2/3 or regional	distal	1	1881
GECCO_6043	59	Male	Stage 2/3 or regional	proximal	1	3489
GECCO_6042	34	Female	Stage 2/3 or regional	proximal	0	6442
GECCO_6041	60	Female	Stage 2/3 or regional	rectal	0	5964
GECCO_6040	69	Female	Stage 2/3 or regional	proximal	1	1017
GECCO_6039	65	Female	Stage 2/3 or regional	distal	NA	NA
GECCO_6038	74	Male	Stage 1 or local	proximal	0	6340
GECCO_6037	60	Female	Stage 2/3 or regional	proximal	0	6218
GECCO_6036	75	Male	Stage 1 or local	rectal	0	5709
GECCO_6035	71	Male	Stage 1 or local	proximal	1	2492
GECCO_6034	60	Female	Stage 1 or local	distal	0	6219
GECCO_6033	69	Male	Stage 2/3 or regional	proximal	1	1808
GECCO_6032	42	Female	Stage 2/3 or regional	rectal	0	6187
GECCO_6031	67	Female	Stage 4 or distant	proximal	1	1501
GECCO_6030	49	Male	Stage 2/3 or regional	proximal	1	5528
GECCO_6029	67	Female	Stage 1 or local	proximal	0	6479
GECCO_6028	53	Female	Stage 2/3 or regional	proximal	1	754
GECCO_6027	52	Female	Stage 2/3 or regional	proximal	0	6250
GECCO_6026	67	Female	Stage 2/3 or regional	rectal	1	996
GECCO_6025	67	Female	Stage 2/3 or regional	distal	1	4172
GECCO_6024	64	Male	Stage 1 or local	rectal	0	5585
GECCO_6023	73	Male	Stage 2/3 or regional	rectal	0	5824
GECCO_6022	69	Male	Stage 2/3 or regional	proximal	0	6308
GECCO_6021	70	Male	Stage 1 or local	distal	0	6294
GECCO_6020	67	Female	Stage 2/3 or regional	distal	0	6289
GECCO_6018	52	Male	Stage 1 or local	distal	0	5874
GECCO_6017	68	Male	Stage 2/3 or regional	proximal	0	5143
GECCO_6016	48	Male	Stage 2/3 or regional	proximal	0	6208
GECCO_6015	68	Female	Stage 2/3 or regional	proximal	0	6418
GECCO_6014	46	Female	Stage 2/3 or regional	proximal	NA	NA
GECCO_6013	58	Male	Stage 2/3 or regional	distal	0	4481
GECCO_6012	65	Male	Stage 1 or local	rectal	0	5974
GECCO_6011	67	Male	Stage 2/3 or regional	distal	0	5965
GECCO_6009	57	Female	Stage 2/3 or regional	proximal	0	5838
GECCO_6008	65	Male	Stage 4 or distant	proximal	0	2869
GECCO_6007	37	Female	Stage 1 or local	rectal	0	5721
GECCO_6006	36	Male	Stage 1 or local	proximal	0	5840
GECCO_6005	48	Female	Stage 1 or local	rectal	0	5973
GECCO_6004	73	Male	Stage 2/3 or regional	proximal	0	3476
GECCO_6003	66	Female	Stage 1 or local	distal	0	5795
GECCO_6002	61	Male	Stage 2/3 or regional	proximal	1	1161
GECCO_6001	52	Female	Stage 2/3 or regional	distal	0	5971
GECCO_6000	75	Female	Stage 2/3 or regional	proximal	1	1394
GECCO_3526	68	Male	Stage 2/3 or regional	rectal	0	1738
GECCO_3523	72	Male	Stage 2/3 or regional	distal	NA	1973
GECCO_3522	57	Female	Stage 2/3 or regional	proximal	0	2186
GECCO_3516	80	Female	Stage 2/3 or regional	distal	0	1781
GECCO_3515	69	Male	Stage 2/3 or regional	rectal	0	1848
GECCO_3514	80	Male	Stage 2/3 or regional	proximal	0	139
GECCO_3512	60	Female	Stage 2/3 or regional	proximal	1	1409
GECCO_3511	70	Female	Stage 2/3 or regional	distal	0	2214
GECCO_3510	53	Female	Stage 4 or distant	distal	0	2065
GECCO_3509	62	Female	Stage 2/3 or regional	distal	0	2102
GECCO_3508	62	Male	Stage 2/3 or regional	rectal	0	1798
GECCO_3502	69	Male	Stage 1 or local	proximal	0	1822
GECCO_3501	78	Male	Stage 2/3 or regional	rectal	0	1800
GECCO_3500	82	Male	Stage 2/3 or regional	distal	0	1817
GECCO_3495	52	Female	Stage 2/3 or regional	distal	0	2029
GECCO_3491	70	Male	Stage 1 or local	rectal	0	1877
GECCO_3488	72	Male	Stage 2/3 or regional	rectal	0	660
GECCO_3486	69	Male	Stage 1 or local	rectal	0	2262
GECCO_3484	64	Male	Stage 2/3 or regional	proximal	0	1820
GECCO_3482	63	Male	Stage 2/3 or regional	proximal	0	1989
GECCO_3480	90 or older	Female	Stage 2/3 or regional	proximal	0	1852
GECCO_3477	75	Female	Stage 4 or distant	proximal	1	628
GECCO_3476	74	Male	Stage 2/3 or regional	proximal	0	1770
GECCO_3475	70	Male	Stage 4 or distant	rectal	1	600
GECCO_3473	68	Male	Stage 2/3 or regional	proximal	0	1773
GECCO_3471	68	Female	Stage 2/3 or regional	distal	0	1819
GECCO_3467	80	Female	Stage 2/3 or regional	proximal	1	407
GECCO_3466	37	Male	Stage 4 or distant	rectal	1	749
GECCO_3464	79	Female	Stage 4 or distant	rectal	1	71
GECCO_3460	80	Male	Stage 1 or local	proximal	0	500
GECCO_3457	61	Male	Stage 4 or distant	rectal	1	452
GECCO_3455	79	Male	Stage 1 or local	rectal	0	1988
GECCO_3454	51	Male	Stage 2/3 or regional	distal	0	1836
GECCO_3453	55	Female	Stage 1 or local	proximal	0	1852
GECCO_3450	74	Female	Stage 2/3 or regional	proximal	1	741
GECCO_3448	78	Female	Stage 4 or distant	distal	1	476
GECCO_3446	72	Male	Stage 2/3 or regional	rectal	0	1799
GECCO_3445	60	Male	Stage 2/3 or regional	proximal	0	1736
GECCO_3444	67	Male	Stage 2/3 or regional	rectal	0	1866
GECCO_3441	70	Male	Stage 4 or distant	distal	1	1244
GECCO_3436	58	Male	Stage 2/3 or regional	distal	0	1912
GECCO_3435	76	Female	Stage 2/3 or regional	proximal	0	1834
GECCO_3434	77	Female	Stage 2/3 or regional	distal	0	1841
GECCO_3427	65	Female	Stage 4 or distant	distal	0	1790
GECCO_3425	75	Male	Stage 1 or local	rectal	0	1832
GECCO_3424	82	Female	Stage 2/3 or regional	proximal	0	1570
GECCO_3422	86	Female	Stage 1 or local	proximal	0	1836
GECCO_3417	60	Female	Stage 2/3 or regional	rectal	0	1781
GECCO_3409	61	Male	NA	rectal	1	256
GECCO_3408	79	Male	Stage 1 or local	rectal	0	1865
GECCO_3407	55	Male	Stage 2/3 or regional	rectal	0	1818
GECCO_3400	73	Male	Stage 2/3 or regional	distal	0	2275
GECCO_3399	46	Female	Stage 4 or distant	rectal	0	1900
GECCO_3398	77	Male	Stage 1 or local	rectal	0	1773
GECCO_3396	51	Female	Stage 4 or distant	proximal	1	637
GECCO_3394	67	Male	Stage 1 or local	rectal	0	2024
GECCO_3393	55	Female	Stage 2/3 or regional	distal	0	1803
GECCO_3391	75	Male	Stage 2/3 or regional	proximal	0	1787
GECCO_3385	76	Female	Stage 2/3 or regional	proximal	0	1971
GECCO_3384	58	Male	Stage 2/3 or regional	distal	0	1818
GECCO_3382	69	Female	Stage 2/3 or regional	proximal	0	1536
GECCO_3380	72	Male	Stage 2/3 or regional	distal	0	2145
GECCO_3378	55	Female	Stage 2/3 or regional	proximal	0	1820
GECCO_3376	56	Male	Stage 4 or distant	rectal	1	1198
GECCO_3375	69	Male	Stage 2/3 or regional	distal	0	1787
GECCO_3374	54	Male	Stage 2/3 or regional	rectal	0	1814
GECCO_3372	71	Female	Stage 2/3 or regional	proximal	0	1826
GECCO_3371	82	Female	Stage 2/3 or regional	distal	1	394
GECCO_3369	71	Male	Stage 2/3 or regional	distal	0	1824
GECCO_3368	79	Male	Stage 2/3 or regional	rectal	0	1823
GECCO_3367	55	Male	Stage 2/3 or regional	rectal	0	1802
GECCO_3366	64	Female	Stage 1 or local	rectal	0	1803
GECCO_3364	73	Female	Stage 1 or local	proximal	0	2006
GECCO_3361	65	Female	Stage 2/3 or regional	proximal	0	1835
GECCO_3360	75	Male	Stage 2/3 or regional	rectal	0	1819
GECCO_3358	75	Male	Stage 2/3 or regional	rectal	0	1430
GECCO_3357	76	Female	Stage 2/3 or regional	proximal	0	1528
GECCO_3354	69	Female	Stage 1 or local	rectal	0	1764
GECCO_3352	59	Male	Stage 2/3 or regional	proximal	0	1822
GECCO_3351	66	Male	Stage 2/3 or regional	proximal	0	1807
GECCO_3350	63	Female	Stage 2/3 or regional	proximal	1	762
GECCO_3349	77	Male	Stage 2/3 or regional	distal	0	1849
GECCO_3348	85	Female	Stage 4 or distant	proximal	1	921
GECCO_3346	84	Female	Stage 2/3 or regional	rectal	0	2198
GECCO_3344	67	Female	Stage 2/3 or regional	proximal	1	906
GECCO_3341	64	Female	Stage 2/3 or regional	proximal	0	1941
GECCO_3339	73	Male	Stage 1 or local	proximal	0	1771
GECCO_3337	59	Male	Stage 2/3 or regional	rectal	0	1861
GECCO_3336	53	Male	Stage 2/3 or regional	rectal	0	1752
GECCO_3333	65	Male	Stage 2/3 or regional	distal	0	613
GECCO_3331	84	Female	Stage 4 or distant	proximal	1	320
GECCO_3330	63	Female	Stage 2/3 or regional	proximal	0	2231
GECCO_3328	79	Male	Stage 1 or local	proximal	0	2086
GECCO_3326	80	Female	Stage 2/3 or regional	proximal	0	2129
GECCO_3325	68	Female	Stage 1 or local	distal	0	1979
GECCO_3323	66	Female	Stage 2/3 or regional	distal	0	1856
GECCO_3321	53	Male	Stage 2/3 or regional	proximal	0	1821
GECCO_3313	77	Male	Stage 1 or local	rectal	0	1907
GECCO_3312	80	Female	Stage 2/3 or regional	proximal	0	2138
GECCO_3311	58	Female	Stage 2/3 or regional	rectal	0	1756
GECCO_3310	80	Male	Stage 2/3 or regional	proximal	1	1160
GECCO_3309	45	Female	Stage 2/3 or regional	rectal	0	2157
GECCO_3308	62	Female	Stage 2/3 or regional	proximal	0	720
GECCO_3306	68	Male	Stage 2/3 or regional	rectal	0	1876
GECCO_3305	77	Male	Stage 2/3 or regional	proximal	0	1791
GECCO_3304	64	Female	Stage 2/3 or regional	rectal	0	1765
GECCO_3303	79	Male	Stage 2/3 or regional	rectal	0	1823
GECCO_3302	83	Male	Stage 2/3 or regional	distal	0	1809
GECCO_3300	75	Male	Stage 2/3 or regional	rectal	0	507
GECCO_3134	72	Male	Stage 2/3 or regional	rectal	0	2078
GECCO_3130	65	Male	Stage 2/3 or regional	proximal	0	1812
GECCO_3128	63	Male	Stage 1 or local	proximal	0	1815
GECCO_3127	79	Male	Stage 2/3 or regional	proximal	0	1793
GECCO_3126	89	Male	Stage 1 or local	rectal	0	397
GECCO_3125	86	Male	Stage 2/3 or regional	distal	0	54
GECCO_3123	58	Female	Stage 1 or local	rectal	0	1808
GECCO_3122	89	Female	Stage 1 or local	rectal	0	1764
GECCO_3121	58	Male	Stage 2/3 or regional	proximal	NA	873
GECCO_3118	68	Male	Stage 2/3 or regional	rectal	0	1797
GECCO_3116	81	Male	Stage 4 or distant	distal	1	1010
GECCO_3115	76	Female	Stage 1 or local	rectal	0	1826
GECCO_3113	64	Male	Stage 2/3 or regional	proximal	0	1822
GECCO_3112	77	Male	Stage 4 or distant	proximal	1	1841
GECCO_3109	74	Male	Stage 2/3 or regional	distal	0	1559
GECCO_3108	69	Male	Stage 2/3 or regional	rectal	0	1836
GECCO_3106	87	Male	Stage 1 or local	rectal	0	1826
GECCO_3105	81	Female	Stage 1 or local	proximal	0	1916
GECCO_3104	54	Female	Stage 1 or local	proximal	0	1797
GECCO_3103	64	Male	Stage 1 or local	rectal	0	1806
GECCO_3100	81	Female	Stage 2/3 or regional	distal	0	1640
GECCO_3098	53	Female	Stage 2/3 or regional	rectal	0	1895
GECCO_3097	84	Female	Stage 2/3 or regional	rectal	0	1412
GECCO_3096	78	Male	Stage 2/3 or regional	proximal	0	1821
GECCO_3093	71	Female	Stage 2/3 or regional	rectal	0	1764
GECCO_3092	77	Male	Stage 2/3 or regional	rectal	0	1790
GECCO_3091	56	Female	Stage 1 or local	rectal	0	1802
GECCO_3090	75	Male	Stage 4 or distant	distal	1	401
GECCO_3088	64	Female	Stage 2/3 or regional	proximal	0	1903
GECCO_3087	54	Male	Stage 1 or local	rectal	0	1764
GECCO_3086	85	Female	Stage 2/3 or regional	rectal	0	1815
GECCO_3083	79	Male	Stage 2/3 or regional	distal	0	1045
GECCO_3082	70	Female	Stage 2/3 or regional	distal	0	1748
GECCO_3080	82	Male	Stage 1 or local	distal	0	390
GECCO_3079	61	Male	Stage 2/3 or regional	rectal	0	1791
GECCO_3078	58	Male	Stage 1 or local	rectal	0	1770
GECCO_3077	54	Female	Stage 1 or local	distal	0	1774
GECCO_3076	75	Male	Stage 2/3 or regional	distal	0	1761
GECCO_3075	68	Female	Stage 2/3 or regional	rectal	1	741
GECCO_3074	76	Male	Stage 2/3 or regional	proximal	0	1822
GECCO_3072	78	Female	Stage 2/3 or regional	rectal	1	1070
GECCO_3071	68	Male	Stage 2/3 or regional	distal	1	1082
GECCO_3069	78	Female	Stage 2/3 or regional	distal	0	1890
GECCO_3068	77	Female	Stage 2/3 or regional	distal	0	1830
GECCO_3067	83	Male	Stage 4 or distant	rectal	1	606
GECCO_3066	69	Female	Stage 2/3 or regional	distal	0	1865
GECCO_3065	64	Male	Stage 2/3 or regional	distal	0	1816
GECCO_3062	70	Male	Stage 2/3 or regional	proximal	0	1788
GECCO_3060	80	Female	Stage 2/3 or regional	proximal	0	1807
GECCO_3057	78	Female	Stage 1 or local	rectal	0	1421
GECCO_3056	74	Male	Stage 2/3 or regional	proximal	0	1975
GECCO_3055	71	Female	Stage 2/3 or regional	proximal	0	2165
GECCO_3054	74	Female	Stage 2/3 or regional	distal	0	1825
GECCO_3052	74	Male	Stage 2/3 or regional	proximal	0	1821
GECCO_3051	58	Male	Stage 1 or local	proximal	0	1784
GECCO_3049	51	Male	Stage 2/3 or regional	proximal	0	1800
GECCO_3048	84	Male	Stage 2/3 or regional	proximal	0	914
GECCO_3047	65	Male	Stage 1 or local	distal	0	2267
GECCO_3046	71	Male	Stage 4 or distant	distal	1	472
GECCO_3045	81	Male	Stage 4 or distant	proximal	1	1072
GECCO_3044	69	Male	Stage 4 or distant	proximal	1	567
GECCO_3043	74	Female	Stage 1 or local	distal	0	1837
GECCO_3042	44	Female	Stage 1 or local	rectal	0	1811
GECCO_3041	59	Female	Stage 4 or distant	distal	1	1038
GECCO_3040	61	Male	Stage 2/3 or regional	proximal	0	1428
GECCO_3038	90 or older	Female	Stage 2/3 or regional	proximal	1	343
GECCO_3037	69	Female	Stage 2/3 or regional	rectal	0	1841
GECCO_3036	75	Female	Stage 2/3 or regional	proximal	0	1852
GECCO_3035	79	Female	Stage 1 or local	distal	0	1860
GECCO_3034	73	Male	Stage 2/3 or regional	distal	0	32
GECCO_3033	65	Male	Stage 2/3 or regional	rectal	0	1707
GECCO_3032	66	Female	Stage 2/3 or regional	distal	0	1792
GECCO_3031	77	Male	Stage 2/3 or regional	proximal	0	1866
GECCO_3030	63	Female	Stage 2/3 or regional	distal	0	1762
GECCO_3029	64	Female	Stage 2/3 or regional	distal	0	1860
GECCO_3028	68	Male	Stage 2/3 or regional	proximal	0	439
GECCO_3027	41	Male	Stage 2/3 or regional	distal	0	2241
GECCO_3026	71	Male	Stage 1 or local	proximal	0	1791
GECCO_3025	64	Female	Stage 2/3 or regional	rectal	0	512
GECCO_3024	80	Male	Stage 1 or local	rectal	0	1766
GECCO_3023	71	Female	Stage 2/3 or regional	distal	0	1815
GECCO_3022	81	Female	Stage 2/3 or regional	proximal	0	1755
GECCO_3021	58	Female	Stage 1 or local	proximal	0	669
GECCO_3019	74	Male	Stage 2/3 or regional	distal	0	480
GECCO_3017	69	Male	Stage 1 or local	rectal	0	2345
GECCO_3015	69	Male	Stage 2/3 or regional	proximal	0	1813
GECCO_3007	64	Male	Stage 2/3 or regional	rectal	0	633
GECCO_3006	64	Male	Stage 1 or local	distal	0	1733
GECCO_3005	67	Male	Stage 2/3 or regional	rectal	0	1848
GECCO_3004	76	Male	Stage 2/3 or regional	distal	0	531
GECCO_3003	57	Male	Stage 2/3 or regional	distal	0	1826
GECCO_2629	76	Male	Stage 2/3 or regional	rectal	0	5327
GECCO_2628	84	Male	Stage 1 or local	proximal	0	4718
GECCO_2627	70	Female	Stage 2/3 or regional	proximal	0	4697
GECCO_2626	82	Female	Stage 1 or local	proximal	0	4193
GECCO_2624	83	Male	Stage 2/3 or regional	rectal	1	1190
GECCO_2621	80	Male	Stage 2/3 or regional	proximal	0	2226
GECCO_2620	73	Female	Stage 2/3 or regional	distal	1	3052
GECCO_2619	77	Female	Stage 1 or local	proximal	0	3591
GECCO_2618	83	Female	Stage 1 or local	proximal	0	3024
GECCO_2617	76	Male	Stage 1 or local	rectal	0	1869
GECCO_2615	74	Male	Stage 1 or local	distal	0	6538
GECCO_2612	71	Male	Stage 2/3 or regional	distal	1	4207
GECCO_2610	68	Female	Stage 2/3 or regional	rectal	0	3318
GECCO_2609	67	Male	Stage 2/3 or regional	proximal	0	5915
GECCO_2607	72	Male	Stage 1 or local	proximal	0	3801
GECCO_2605	76	Male	Stage 1 or local	rectal	0	4361
GECCO_2603	81	Female	Stage 1 or local	proximal	0	1834
GECCO_2602	72	Female	Stage 2/3 or regional	proximal	0	3290
GECCO_2600	61	Female	Stage 2/3 or regional	rectal	0	4459
GECCO_2599	75	Male	Stage 2/3 or regional	rectal	1	3206
GECCO_2597	69	Male	Stage 1 or local	distal	0	5516
GECCO_2596	78	Male	Stage 1 or local	distal	0	3388
GECCO_2595	74	Female	Stage 2/3 or regional	proximal	0	5145
GECCO_2594	84	Male	Stage 2/3 or regional	rectal	1	833
GECCO_2593	72	Female	Stage 1 or local	rectal	0	3367
GECCO_2592	80	Male	Stage 2/3 or regional	proximal	1	2093
GECCO_2591	66	Male	Stage 2/3 or regional	proximal	0	2016
GECCO_2588	84	Male	Stage 2/3 or regional	distal	0	1358
GECCO_2586	70	Female	Stage 2/3 or regional	distal	1	3388
GECCO_2584	77	Male	Stage 2/3 or regional	proximal	0	4438
GECCO_2583	87	Male	Stage 1 or local	proximal	0	1218
GECCO_2580	67	Male	Stage 2/3 or regional	distal	0	3885
GECCO_2579	78	Female	Stage 1 or local	rectal	0	3143
GECCO_2577	64	Male	Stage 1 or local	distal	0	3948
GECCO_2576	83	Female	Stage 2/3 or regional	proximal	0	1806
GECCO_2575	66	Female	Stage 2/3 or regional	distal	0	1610
GECCO_2574	79	Male	Stage 2/3 or regional	distal	0	3871
GECCO_2573	64	Female	Stage 2/3 or regional	proximal	0	5999
GECCO_2572	71	Female	Stage 2/3 or regional	proximal	0	4410
GECCO_2570	64	Female	Stage 2/3 or regional	proximal	0	4977
GECCO_2568	58	Female	Stage 2/3 or regional	rectal	0	5656
GECCO_2566	72	Male	Stage 1 or local	proximal	0	4564
GECCO_2565	72	Female	Stage 2/3 or regional	distal	0	1302
GECCO_2563	68	Female	Stage 2/3 or regional	proximal	0	3822
GECCO_2562	82	Male	Stage 1 or local	rectal	0	3430
GECCO_2557	59	Female	Stage 2/3 or regional	proximal	0	5684
GECCO_2556	79	Male	Stage 1 or local	proximal	0	1491
GECCO_2555	72	Female	Stage 2/3 or regional	proximal	0	4963
GECCO_2554	72	Male	Stage 2/3 or regional	proximal	0	3122
GECCO_2553	75	Male	Stage 1 or local	proximal	0	4907
GECCO_2549	69	Male	Stage 1 or local	distal	0	3766
GECCO_2547	58	Female	Stage 1 or local	distal	0	4648
GECCO_2546	78	Male	Stage 2/3 or regional	distal	0	1260
GECCO_2545	69	Female	Stage 1 or local	distal	0	5796
GECCO_2544	82	Male	Stage 2/3 or regional	proximal	0	2149
GECCO_2543	68	Male	Stage 2/3 or regional	rectal	1	2891
GECCO_2540	65	Female	Stage 2/3 or regional	proximal	0	3577
GECCO_2538	71	Male	Stage 1 or local	distal	0	2821
GECCO_2537	60	Female	Stage 2/3 or regional	distal	0	4851
GECCO_2536	69	Male	Stage 1 or local	proximal	0	3087
GECCO_2535	72	Male	Stage 1 or local	distal	0	4403
GECCO_2534	67	Female	Stage 2/3 or regional	proximal	1	945
GECCO_2532	72	Female	Stage 4 or distant	proximal	0	2079
GECCO_2528	74	Female	Stage 1 or local	distal	0	2800
GECCO_2527	61	Male	Stage 2/3 or regional	rectal	0	5019
GECCO_2526	69	Female	Stage 2/3 or regional	distal	0	1967
GECCO_2525	66	Male	Stage 2/3 or regional	proximal	0	3640
GECCO_2524	73	Male	Stage 2/3 or regional	proximal	0	4452
GECCO_2523	63	Female	Stage 2/3 or regional	rectal	1	1428
GECCO_2520	80	Female	Stage 2/3 or regional	proximal	0	2835
GECCO_2519	71	Female	Stage 2/3 or regional	proximal	0	4354
GECCO_2518	74	Female	Stage 2/3 or regional	proximal	0	1974
GECCO_2517	68	Male	Stage 2/3 or regional	distal	0	3479
GECCO_2516	60	Male	Stage 1 or local	distal	0	6160
GECCO_2515	65	Female	Stage 1 or local	proximal	0	5432
GECCO_2514	72	Male	Stage 1 or local	proximal	0	4410
GECCO_2513	78	Female	Stage 4 or distant	distal	1	1113
GECCO_2512	70	Male	Stage 2/3 or regional	proximal	0	3269
GECCO_2511	81	Female	Stage 4 or distant	proximal	1	931
GECCO_2507	74	Male	Stage 1 or local	proximal	0	3780
GECCO_2506	78	Male	Stage 1 or local	rectal	0	3780
GECCO_2505	71	Male	Stage 2/3 or regional	rectal	0	3073
GECCO_2504	79	Male	Stage 2/3 or regional	proximal	0	3535
GECCO_2502	76	Male	Stage 2/3 or regional	proximal	1	1596
GECCO_2500	84	Female	Stage 1 or local	rectal	0	2310
GECCO_2499	80	Male	Stage 1 or local	proximal	0	413
GECCO_2498	76	Male	Stage 1 or local	distal	0	2121
GECCO_2497	76	Male	Stage 1 or local	distal	0	2527
GECCO_2496	79	Male	Stage 1 or local	proximal	0	2394
GECCO_2494	73	Male	Stage 2/3 or regional	NA	0	5530
GECCO_2493	66	Male	Stage 1 or local	proximal	NA	NA
GECCO_2492	64	Male	Stage 2/3 or regional	rectal	0	4438
GECCO_2491	68	Female	Stage 2/3 or regional	proximal	0	3500
GECCO_2489	60	Female	Stage 2/3 or regional	proximal	1	1603
GECCO_2487	76	Female	Stage 2/3 or regional	proximal	0	2786
GECCO_2486	73	Male	Stage 1 or local	rectal	0	1512
GECCO_2485	75	Male	Stage 2/3 or regional	proximal	1	707
GECCO_2483	64	Male	Stage 2/3 or regional	distal	0	6531
GECCO_2481	83	Male	Stage 2/3 or regional	distal	0	1806
GECCO_2480	87	Male	Stage 1 or local	proximal	0	1953
GECCO_2479	78	Female	Stage 2/3 or regional	proximal	1	1085
GECCO_2478	83	Male	Stage 1 or local	proximal	0	2380
GECCO_2477	74	Female	Stage 2/3 or regional	proximal	0	1435
GECCO_2476	75	Female	Stage 2/3 or regional	proximal	0	679
GECCO_2475	75	Female	Stage 2/3 or regional	proximal	0	903
GECCO_2474	75	Male	Stage 1 or local	rectal	1	2051
GECCO_2473	72	Female	Stage 2/3 or regional	rectal	0	1624
GECCO_2471	59	Female	Stage 4 or distant	proximal	1	1421
GECCO_2470	70	Female	Stage 2/3 or regional	proximal	0	3955
GECCO_2468	75	Female	Stage 1 or local	proximal	0	5019
GECCO_2467	79	Male	Stage 1 or local	proximal	0	1743
GECCO_2465	76	Female	Stage 2/3 or regional	proximal	0	2128
GECCO_2464	88	Female	Stage 2/3 or regional	proximal	1	567
GECCO_2463	72	Female	Stage 1 or local	rectal	0	3416
GECCO_2462	73	Male	Stage 2/3 or regional	rectal	1	1645
GECCO_2461	83	Male	Stage 2/3 or regional	proximal	0	623
GECCO_2460	74	Female	Stage 2/3 or regional	proximal	1	1204
GECCO_2459	64	Female	Stage 1 or local	proximal	0	2492
GECCO_2457	78	Female	Stage 1 or local	distal	0	3423
GECCO_2455	67	Male	Stage 1 or local	distal	0	2597
GECCO_2454	71	Male	Stage 2/3 or regional	distal	0	3220
GECCO_2453	68	Male	Stage 1 or local	proximal	0	4648
GECCO_2452	84	Male	Stage 2/3 or regional	distal	0	1141
GECCO_2451	74	Female	Stage 1 or local	proximal	0	812
GECCO_2450	68	Male	Stage 2/3 or regional	distal	0	3290
GECCO_2449	71	Female	Stage 1 or local	proximal	0	2562
GECCO_2448	56	Female	Stage 2/3 or regional	proximal	0	6608
GECCO_2447	60	Male	Stage 2/3 or regional	rectal	1	1498
GECCO_2445	61	Female	Stage 2/3 or regional	proximal	0	4634
GECCO_2444	78	Female	Stage 2/3 or regional	rectal	0	4438
GECCO_2442	68	Female	Stage 1 or local	proximal	0	3045
GECCO_2441	64	Female	Stage 1 or local	distal	0	6734
GECCO_2440	71	Male	Stage 1 or local	proximal	0	4865
GECCO_2439	67	Male	Stage 4 or distant	proximal	0	4004
GECCO_2438	86	Male	Stage 4 or distant	rectal	1	504
GECCO_2437	83	Male	Stage 2/3 or regional	proximal	0	329
GECCO_2436	71	Female	Stage 2/3 or regional	rectal	0	6146
GECCO_2435	72	Female	Stage 1 or local	proximal	0	2401
GECCO_2434	71	Male	Stage 2/3 or regional	rectal	1	539
GECCO_2433	77	Male	Stage 1 or local	proximal	0	854
GECCO_2431	64	Male	Stage 2/3 or regional	rectal	0	6048
GECCO_2430	71	Female	Stage 1 or local	distal	0	5985
GECCO_2428	77	Female	Stage 2/3 or regional	proximal	0	3283
GECCO_2427	83	Female	Stage 4 or distant	distal	1	840
GECCO_2425	57	Female	Stage 4 or distant	rectal	1	1099
GECCO_2423	80	Male	Stage 1 or local	rectal	1	2310
GECCO_2422	68	Female	Stage 2/3 or regional	distal	0	3171
GECCO_2421	69	Male	Stage 1 or local	distal	0	6923
GECCO_2420	73	Female	Stage 4 or distant	proximal	1	686
GECCO_2419	73	Female	Stage 2/3 or regional	rectal	0	6216
GECCO_2418	79	Male	Stage 2/3 or regional	proximal	0	882
GECCO_2416	68	Female	Stage 1 or local	distal	0	1792
GECCO_2415	79	Female	Stage 2/3 or regional	rectal	1	2275
GECCO_2413	69	Male	Stage 1 or local	rectal	0	2324
GECCO_2412	79	Female	Stage 4 or distant	proximal	0	560
GECCO_2410	77	Male	Stage 1 or local	proximal	0	3675
GECCO_2409	85	Female	Stage 1 or local	distal	0	252
GECCO_2408	73	Female	Stage 1 or local	proximal	0	2233
GECCO_2407	81	Male	Stage 1 or local	proximal	0	3360
GECCO_2406	73	Female	Stage 2/3 or regional	proximal	0	5215
GECCO_2405	63	Female	Stage 1 or local	distal	0	4648
GECCO_2404	73	Female	Stage 1 or local	proximal	0	1736
GECCO_2403	69	Male	Stage 2/3 or regional	rectal	1	1344
GECCO_2402	74	Male	Stage 1 or local	rectal	0	2933
GECCO_2401	80	Male	Stage 1 or local	proximal	0	952
GECCO_2400	80	Male	Stage 2/3 or regional	proximal	0	2170
GECCO_2399	76	Male	Stage 2/3 or regional	rectal	0	5026
GECCO_2398	76	Female	Stage 2/3 or regional	proximal	0	3185
GECCO_2397	82	Female	Stage 2/3 or regional	proximal	0	581
GECCO_2396	72	Female	Stage 1 or local	proximal	0	1533
GECCO_2394	77	Male	Stage 2/3 or regional	proximal	0	2002
GECCO_2393	72	Male	Stage 2/3 or regional	rectal	1	1120
GECCO_2392	79	Female	Stage 1 or local	proximal	0	4704
GECCO_2391	75	Female	Stage 1 or local	distal	1	4263
GECCO_2390	59	Female	Stage 1 or local	distal	0	4823
GECCO_2389	69	Female	Stage 1 or local	rectal	0	3283
GECCO_2388	76	Female	Stage 2/3 or regional	proximal	1	1267
GECCO_2387	72	Male	Stage 1 or local	distal	0	3843
GECCO_2386	67	Male	Stage 1 or local	proximal	0	4613
GECCO_2385	72	Female	Stage 2/3 or regional	proximal	1	567
GECCO_2383	73	Female	Stage 1 or local	distal	0	1050
GECCO_2381	71	Female	Stage 2/3 or regional	proximal	0	3437
GECCO_2380	69	Female	Stage 4 or distant	distal	0	4088
GECCO_2379	69	Male	Stage 2/3 or regional	distal	0	1057
GECCO_2378	83	Female	Stage 2/3 or regional	proximal	0	2009
GECCO_2377	75	Male	Stage 1 or local	distal	0	3220
GECCO_2376	90 or older	Female	Stage 2/3 or regional	proximal	0	1393
GECCO_2375	78	Female	Stage 2/3 or regional	proximal	0	1862
GECCO_2374	74	Female	Stage 1 or local	distal	0	2758
GECCO_2373	66	Female	Stage 1 or local	rectal	0	3493
GECCO_2372	83	Female	Stage 2/3 or regional	proximal	1	658
GECCO_2371	74	Male	Stage 1 or local	distal	0	4158
GECCO_2370	82	Male	Stage 2/3 or regional	proximal	1	1029
GECCO_2369	73	Male	Stage 1 or local	distal	0	5439
GECCO_2368	68	Female	Stage 1 or local	distal	0	1694
GECCO_2367	71	Female	Stage 1 or local	distal	0	1631
GECCO_2366	64	Female	Stage 2/3 or regional	proximal	0	2289
GECCO_2364	80	Male	Stage 2/3 or regional	proximal	0	1974
GECCO_2363	79	Female	Stage 1 or local	proximal	0	1820
GECCO_2362	66	Male	Stage 1 or local	proximal	0	4851
GECCO_2361	66	Female	Stage 2/3 or regional	proximal	1	3038
GECCO_2360	79	Female	Stage 1 or local	proximal	0	2646
GECCO_2359	65	Male	Stage 1 or local	rectal	0	5096
GECCO_2358	81	Female	Stage 2/3 or regional	rectal	1	1463
GECCO_2357	68	Male	Stage 1 or local	rectal	0	2849
GECCO_2356	83	Male	Stage 2/3 or regional	proximal	0	1050
GECCO_2355	82	Male	Stage 2/3 or regional	distal	0	1687
GECCO_2354	90 or older	Male	Stage 2/3 or regional	proximal	0	693
GECCO_2353	73	Female	Stage 2/3 or regional	rectal	0	2688
GECCO_2352	65	Female	Stage 2/3 or regional	proximal	0	4333
GECCO_2351	89	Male	Stage 2/3 or regional	distal	0	1344
GECCO_2349	75	Male	Stage 2/3 or regional	distal	0	889
GECCO_2348	80	Female	Stage 2/3 or regional	proximal	0	2576
GECCO_2346	82	Male	Stage 1 or local	distal	0	1561
GECCO_2345	69	Female	Stage 1 or local	proximal	0	3584
GECCO_2344	70	Male	Stage 1 or local	proximal	0	5026
GECCO_2343	66	Male	Stage 1 or local	proximal	0	5418
GECCO_2342	76	Female	Stage 1 or local	rectal	0	4802
GECCO_2341	68	Male	Stage 2/3 or regional	distal	0	3227
GECCO_2339	90 or older	Male	Stage 2/3 or regional	rectal	1	294
GECCO_2338	74	Male	Stage 1 or local	proximal	0	4074
GECCO_2337	73	Female	Stage 1 or local	proximal	0	2457
GECCO_2335	67	Female	Stage 2/3 or regional	distal	0	1827
GECCO_2334	69	Female	Stage 2/3 or regional	proximal	0	3934
GECCO_2333	83	Female	Stage 1 or local	proximal	0	1344
GECCO_2332	84	Male	Stage 2/3 or regional	proximal	0	1722
GECCO_2331	68	Female	Stage 2/3 or regional	distal	0	2597
GECCO_2330	66	Male	Stage 1 or local	distal	0	5474
GECCO_2329	80	Female	Stage 2/3 or regional	proximal	0	2506
GECCO_2328	79	Female	Stage 1 or local	proximal	0	4130
GECCO_2327	65	Female	Stage 2/3 or regional	distal	0	3969
GECCO_2326	78	Male	Stage 2/3 or regional	distal	0	1932
GECCO_2325	76	Female	Stage 2/3 or regional	proximal	1	1589
GECCO_2324	68	Female	Stage 2/3 or regional	distal	0	3157
GECCO_2323	73	Male	Stage 1 or local	proximal	0	2429
GECCO_2322	75	Female	Stage 2/3 or regional	distal	1	1344
GECCO_2321	64	Female	Stage 1 or local	distal	0	5005
GECCO_2319	84	Male	Stage 2/3 or regional	proximal	0	2359
GECCO_2318	75	Female	Stage 2/3 or regional	rectal	0	2667
GECCO_2316	74	Male	Stage 4 or distant	distal	0	4228
GECCO_2315	76	Male	Stage 1 or local	proximal	0	4277
GECCO_2314	76	Female	Stage 1 or local	proximal	0	1582
GECCO_2313	70	Female	Stage 1 or local	distal	0	3962
GECCO_2312	67	Female	Stage 2/3 or regional	distal	0	4123
GECCO_2311	70	Male	Stage 1 or local	distal	0	1323
GECCO_2310	71	Female	Stage 2/3 or regional	proximal	0	3255
GECCO_2309	88	Female	Stage 1 or local	proximal	0	1106
GECCO_2308	76	Female	Stage 2/3 or regional	proximal	0	4200
GECCO_2307	87	Female	Stage 2/3 or regional	rectal	0	2632
GECCO_2306	72	Male	Stage 1 or local	distal	0	2492
GECCO_2305	56	Male	Stage 1 or local	proximal	0	6818
GECCO_2304	80	Male	Stage 2/3 or regional	distal	0	3430
GECCO_2303	70	Male	Stage 2/3 or regional	proximal	0	2359
GECCO_2302	72	Female	Stage 1 or local	rectal	0	3857
GECCO_2300	74	Male	Stage 1 or local	proximal	0	2002
GECCO_2299	67	Male	Stage 1 or local	rectal	0	5600
GECCO_2297	78	Female	Stage 2/3 or regional	distal	0	889
GECCO_2296	80	Male	Stage 1 or local	proximal	0	3864
GECCO_2295	71	Female	Stage 2/3 or regional	proximal	0	4200
GECCO_2294	65	Female	Stage 2/3 or regional	rectal	1	3941
GECCO_2292	83	Male	Stage 1 or local	proximal	0	1211
GECCO_2291	84	Female	Stage 1 or local	rectal	0	1673
GECCO_2289	65	Female	Stage 1 or local	distal	0	5908
GECCO_2288	78	Male	Stage 2/3 or regional	proximal	0	2716
GECCO_2285	72	Male	Stage 1 or local	distal	0	1351
GECCO_2284	68	Female	Stage 2/3 or regional	distal	0	2534
GECCO_2283	74	Female	Stage 1 or local	proximal	0	3115
GECCO_2282	68	Female	Stage 1 or local	proximal	0	1792
GECCO_2281	66	Male	Stage 1 or local	rectal	0	3696
GECCO_2280	62	Male	Stage 2/3 or regional	distal	0	3521
GECCO_2279	71	Female	Stage 2/3 or regional	distal	0	3850
GECCO_2278	78	Female	Stage 1 or local	proximal	0	798
GECCO_2277	72	Female	Stage 1 or local	distal	0	4123
GECCO_2276	74	Female	Stage 2/3 or regional	distal	0	3549
GECCO_2275	74	Male	Stage 1 or local	distal	0	2114
GECCO_2274	63	Male	Stage 4 or distant	distal	1	1442
GECCO_2273	72	Male	Stage 2/3 or regional	distal	0	1561
GECCO_2272	69	Female	Stage 1 or local	proximal	0	1939
GECCO_2271	69	Male	Stage 4 or distant	proximal	1	1050
GECCO_2270	72	Female	Stage 1 or local	proximal	0	4445
GECCO_2269	72	Female	Stage 1 or local	rectal	0	1036
GECCO_2267	73	Male	Stage 2/3 or regional	proximal	0	6965
GECCO_2266	76	Male	Stage 2/3 or regional	distal	0	1946
GECCO_2265	79	Female	Stage 2/3 or regional	proximal	0	2786
GECCO_2264	75	Male	Stage 1 or local	proximal	0	490
GECCO_2263	89	Female	Stage 1 or local	distal	0	378
GECCO_2262	63	Male	Stage 2/3 or regional	proximal	1	2002
GECCO_2261	78	Male	Stage 1 or local	rectal	0	1043
GECCO_2260	69	Female	Stage 2/3 or regional	distal	1	2758
GECCO_2259	78	Male	Stage 1 or local	proximal	0	3675
GECCO_2258	67	Female	Stage 2/3 or regional	proximal	0	2163
GECCO_2257	83	Male	Stage 1 or local	proximal	0	1239
GECCO_2256	72	Female	Stage 2/3 or regional	distal	1	1106
GECCO_2255	78	Female	Stage 2/3 or regional	proximal	1	1211
GECCO_2254	86	Female	Stage 2/3 or regional	proximal	0	532
GECCO_2253	75	Female	Stage 1 or local	rectal	0	3766
GECCO_2252	67	Female	Stage 2/3 or regional	proximal	0	3395
GECCO_2251	67	Female	Stage 2/3 or regional	proximal	0	2905
GECCO_2250	71	Male	Stage 2/3 or regional	proximal	0	973
GECCO_2249	81	Male	Stage 1 or local	proximal	0	833
GECCO_2248	88	Female	Stage 2/3 or regional	proximal	0	1995
GECCO_2247	89	Female	Stage 2/3 or regional	proximal	0	441
GECCO_2246	77	Male	Stage 2/3 or regional	proximal	0	1134
GECCO_2245	81	Female	Stage 1 or local	proximal	0	2016
GECCO_2244	69	Female	Stage 2/3 or regional	proximal	0	3843
GECCO_2243	87	Male	Stage 2/3 or regional	proximal	0	1148
GECCO_2242	76	Female	Stage 2/3 or regional	proximal	1	658
GECCO_2241	87	Female	Stage 2/3 or regional	proximal	0	1407
GECCO_2240	63	Male	Stage 2/3 or regional	rectal	0	3157
GECCO_2239	66	Male	Stage 2/3 or regional	rectal	0	3738
GECCO_2238	74	Female	Stage 4 or distant	proximal	1	847
GECCO_2237	71	Male	Stage 1 or local	proximal	1	1820
GECCO_2236	82	Female	Stage 1 or local	rectal	0	728
GECCO_2235	76	Female	Stage 4 or distant	distal	0	2296
GECCO_2234	76	Male	Stage 1 or local	distal	0	2268
GECCO_2233	72	Female	Stage 2/3 or regional	proximal	0	1218
GECCO_2232	69	Female	Stage 1 or local	proximal	0	4123
GECCO_2231	68	Male	Stage 2/3 or regional	proximal	0	6069
GECCO_2230	79	Female	Stage 2/3 or regional	proximal	1	896
GECCO_2229	88	Female	Stage 1 or local	rectal	0	987
GECCO_2228	82	Female	Stage 1 or local	proximal	0	1701
GECCO_2227	71	Female	Stage 2/3 or regional	proximal	0	3374
GECCO_2226	75	Female	Stage 2/3 or regional	proximal	0	1876
GECCO_2224	66	Female	Stage 1 or local	proximal	0	2870
GECCO_2223	67	Female	Stage 2/3 or regional	proximal	0	3346
GECCO_2222	79	Female	Stage 2/3 or regional	distal	1	749
GECCO_2221	80	Female	Stage 2/3 or regional	proximal	0	1169
GECCO_2220	75	Female	Stage 1 or local	proximal	0	4333
GECCO_2219	77	Male	Stage 2/3 or regional	proximal	0	2884
GECCO_2218	77	Male	Stage 1 or local	distal	0	1869
GECCO_2217	84	Male	Stage 1 or local	rectal	0	1932
GECCO_2216	73	Female	Stage 2/3 or regional	proximal	0	4158
GECCO_2215	75	Female	Stage 2/3 or regional	distal	0	833
GECCO_2214	82	Female	Stage 1 or local	distal	0	3353
GECCO_2213	80	Male	Stage 1 or local	proximal	0	966
GECCO_2212	79	Male	Stage 2/3 or regional	distal	1	518
GECCO_2211	76	Male	Stage 2/3 or regional	proximal	0	5404
GECCO_2210	73	Female	Stage 2/3 or regional	rectal	0	5628
GECCO_2209	81	Female	Stage 2/3 or regional	distal	0	4137
GECCO_2208	84	Male	Stage 1 or local	proximal	0	1806
GECCO_2207	73	Female	Stage 2/3 or regional	distal	NA	NA
GECCO_2206	82	Male	Stage 1 or local	proximal	0	2114
GECCO_2205	76	Male	Stage 1 or local	distal	0	2814
GECCO_2204	73	Female	Stage 1 or local	proximal	0	3101
GECCO_2203	70	Male	Stage 2/3 or regional	proximal	0	1869
GECCO_2202	69	Male	Stage 2/3 or regional	rectal	0	3766
GECCO_2201	71	Male	Stage 4 or distant	distal	1	826
GECCO_2200	79	Female	Stage 1 or local	distal	0	1295
GECCO_2199	85	Male	Stage 2/3 or regional	proximal	0	2478
GECCO_2198	78	Male	Stage 2/3 or regional	rectal	0	1008
GECCO_2197	75	Male	Stage 1 or local	rectal	0	3346
GECCO_2196	74	Male	Stage 2/3 or regional	proximal	0	903
GECCO_2195	89	Male	Stage 2/3 or regional	proximal	0	1351
GECCO_2194	62	Male	Stage 1 or local	distal	0	5390
GECCO_2193	82	Male	Stage 4 or distant	distal	1	1085
GECCO_2192	81	Female	Stage 2/3 or regional	rectal	0	2695
GECCO_2191	74	Male	Stage 1 or local	rectal	0	623
GECCO_2190	78	Female	Stage 1 or local	rectal	0	3213
GECCO_2189	79	Male	Stage 2/3 or regional	proximal	0	1400
GECCO_2188	89	Female	Stage 2/3 or regional	distal	0	616
GECCO_2186	85	Female	Stage 1 or local	rectal	0	3129
GECCO_2185	75	Female	Stage 2/3 or regional	proximal	0	3444
GECCO_2184	70	Female	Stage 1 or local	proximal	0	2926
GECCO_2183	67	Female	Stage 1 or local	rectal	1	1022
GECCO_2182	73	Female	Stage 1 or local	rectal	0	3976
GECCO_2181	67	Male	Stage 2/3 or regional	distal	0	5208
GECCO_2180	77	Male	Stage 2/3 or regional	proximal	0	2471
GECCO_2179	69	Female	Stage 1 or local	rectal	0	5054
GECCO_2178	76	Female	Stage 2/3 or regional	proximal	0	1022
GECCO_2177	67	Male	Stage 2/3 or regional	proximal	0	3752
GECCO_2176	84	Male	Stage 2/3 or regional	rectal	0	1988
GECCO_2175	79	Female	Stage 1 or local	proximal	0	483
GECCO_2172	62	Male	Stage 1 or local	rectal	0	5166
GECCO_2171	86	Female	Stage 2/3 or regional	proximal	0	1918
GECCO_2170	79	Female	Stage 2/3 or regional	rectal	0	2100
GECCO_2169	71	Female	Stage 1 or local	proximal	0	2261
GECCO_2168	78	Male	Stage 2/3 or regional	rectal	1	2478
GECCO_2167	76	Male	Stage 1 or local	proximal	1	2016
GECCO_2166	77	Male	Stage 1 or local	proximal	0	2989
GECCO_2164	73	Male	Stage 1 or local	distal	0	2037
GECCO_2163	79	Male	Stage 2/3 or regional	proximal	0	4354
GECCO_2162	71	Female	Stage 1 or local	distal	0	4130
GECCO_2161	72	Female	Stage 2/3 or regional	distal	0	3052
GECCO_2160	77	Male	Stage 2/3 or regional	proximal	0	3479
GECCO_2159	76	Female	Stage 1 or local	distal	0	4788
GECCO_2158	85	Female	Stage 2/3 or regional	distal	0	245
GECCO_2157	76	Male	Stage 1 or local	proximal	0	3857
GECCO_2156	74	Male	Stage 1 or local	proximal	0	3318
GECCO_2155	64	Female	Stage 2/3 or regional	proximal	0	5054
GECCO_2154	82	Male	Stage 2/3 or regional	distal	0	2366
GECCO_2153	81	Female	Stage 2/3 or regional	proximal	0	3115
GECCO_2152	76	Male	Stage 2/3 or regional	proximal	0	2324
GECCO_2150	88	Female	Stage 1 or local	proximal	0	476
GECCO_2149	77	Male	Stage 2/3 or regional	proximal	1	2037
GECCO_2148	78	Female	Stage 2/3 or regional	proximal	0	2044
GECCO_2147	65	Male	Stage 1 or local	rectal	0	5530
GECCO_2146	78	Female	Stage 2/3 or regional	proximal	0	2464
GECCO_2145	78	Female	Stage 1 or local	proximal	0	2926
GECCO_2144	77	Male	Stage 2/3 or regional	proximal	0	532
GECCO_2143	76	Male	Stage 2/3 or regional	distal	0	3108
GECCO_2142	76	Female	Stage 2/3 or regional	distal	0	4102
GECCO_2141	80	Female	Stage 1 or local	proximal	0	2954
GECCO_2140	75	Male	Stage 1 or local	rectal	0	854
GECCO_2139	71	Male	Stage 1 or local	rectal	0	3437
GECCO_2138	77	Male	Stage 2/3 or regional	distal	0	924
GECCO_2137	75	Female	Stage 1 or local	distal	0	4809
GECCO_2135	75	Male	Stage 2/3 or regional	distal	0	7
GECCO_2134	75	Male	Stage 2/3 or regional	distal	0	3850
GECCO_2133	72	Male	Stage 1 or local	rectal	0	3150
GECCO_2132	82	Male	Stage 1 or local	proximal	0	3220
GECCO_2131	66	Male	Stage 2/3 or regional	rectal	0	4725
GECCO_2130	78	Female	Stage 2/3 or regional	distal	0	2618
GECCO_2129	75	Female	Stage 2/3 or regional	rectal	0	4410
GECCO_2128	77	Female	Stage 1 or local	distal	0	1127
GECCO_2127	75	Male	Stage 1 or local	proximal	0	1554
GECCO_2126	80	Female	Stage 1 or local	proximal	0	1393
GECCO_2125	76	Male	Stage 4 or distant	rectal	1	1295
GECCO_2124	72	Male	Stage 2/3 or regional	proximal	0	1183
GECCO_2123	85	Male	Stage 4 or distant	distal	1	539
GECCO_2122	72	Female	Stage 2/3 or regional	distal	0	959
GECCO_2121	86	Female	Stage 2/3 or regional	distal	0	840
GECCO_2120	79	Male	Stage 4 or distant	distal	1	1806
GECCO_2119	84	Male	Stage 1 or local	distal	0	1295
GECCO_2118	80	Female	Stage 1 or local	proximal	0	546
GECCO_2117	74	Female	Stage 2/3 or regional	distal	0	3402
GECCO_2116	78	Male	Stage 1 or local	proximal	0	3080
GECCO_2115	71	Male	Stage 1 or local	rectal	0	420
GECCO_2114	71	Female	Stage 2/3 or regional	proximal	0	3038
GECCO_2113	69	Male	Stage 2/3 or regional	proximal	0	1106
GECCO_2112	88	Male	Stage 1 or local	proximal	0	1638
GECCO_2111	75	Female	Stage 1 or local	distal	0	1953
GECCO_2110	83	Male	Stage 1 or local	proximal	0	1309
GECCO_2109	77	Male	Stage 2/3 or regional	rectal	0	2849
GECCO_2107	69	Female	Stage 1 or local	proximal	0	5873
GECCO_2106	82	Female	Stage 2/3 or regional	rectal	0	3339
GECCO_2105	82	Male	Stage 1 or local	proximal	0	1764
GECCO_2104	69	Male	Stage 1 or local	rectal	0	2128
GECCO_2103	63	Male	Stage 2/3 or regional	distal	0	4452
GECCO_2102	65	Female	Stage 2/3 or regional	distal	0	3465
GECCO_2101	68	Female	Stage 2/3 or regional	rectal	0	3017
GECCO_2099	74	Female	Stage 2/3 or regional	proximal	0	1225
GECCO_2098	68	Female	Stage 4 or distant	proximal	0	1022
GECCO_2097	68	Female	Stage 2/3 or regional	rectal	1	693
GECCO_2096	67	Female	Stage 2/3 or regional	proximal	0	3164
GECCO_2095	77	Female	Stage 2/3 or regional	proximal	1	1064
GECCO_2094	65	Female	Stage 1 or local	proximal	0	1071
GECCO_2093	83	Male	Stage 2/3 or regional	distal	1	1596
GECCO_2092	70	Female	Stage 1 or local	rectal	1	3836
GECCO_2091	69	Male	Stage 1 or local	proximal	0	427
GECCO_2090	69	Female	Stage 1 or local	proximal	0	2548
GECCO_2089	70	Female	Stage 2/3 or regional	proximal	0	2429
GECCO_2088	82	Female	Stage 2/3 or regional	proximal	0	2730
GECCO_2087	76	Male	Stage 1 or local	distal	0	3514
GECCO_2086	62	Male	Stage 2/3 or regional	rectal	1	861
GECCO_2085	72	Female	Stage 2/3 or regional	distal	0	4025
GECCO_2084	76	Male	Stage 1 or local	proximal	0	2121
GECCO_2083	86	Male	Stage 2/3 or regional	proximal	0	2331
GECCO_2082	67	Male	Stage 2/3 or regional	distal	0	1757
GECCO_2081	84	Female	Stage 4 or distant	proximal	1	511
GECCO_2080	80	Male	Stage 1 or local	proximal	0	1190
GECCO_2079	77	Male	Stage 2/3 or regional	proximal	0	2716
GECCO_2078	66	Male	Stage 2/3 or regional	rectal	0	3976
GECCO_2077	71	Male	Stage 1 or local	rectal	0	3465
GECCO_2076	82	Female	Stage 2/3 or regional	rectal	1	1799
GECCO_2075	71	Female	Stage 2/3 or regional	proximal	0	2674
GECCO_2074	68	Male	Stage 2/3 or regional	proximal	0	3136
GECCO_2073	71	Male	Stage 4 or distant	distal	1	1617
GECCO_2072	63	Female	Stage 1 or local	proximal	0	5600
GECCO_2071	74	Female	Stage 2/3 or regional	proximal	0	1610
GECCO_2070	82	Female	Stage 1 or local	proximal	0	574
GECCO_2069	77	Female	Stage 2/3 or regional	rectal	0	889
GECCO_2068	74	Male	Stage 1 or local	rectal	0	2506
GECCO_2067	77	Female	Stage 1 or local	proximal	0	980
GECCO_2066	75	Female	Stage 2/3 or regional	proximal	0	553
GECCO_2065	81	Male	Stage 2/3 or regional	distal	0	700
GECCO_2064	83	Male	Stage 1 or local	distal	0	3129
GECCO_2063	76	Female	Stage 1 or local	distal	1	1617
GECCO_2062	72	Male	Stage 1 or local	distal	0	3297
GECCO_2061	60	Female	Stage 2/3 or regional	rectal	1	1043
GECCO_2060	66	Male	Stage 2/3 or regional	proximal	0	1610
GECCO_2059	70	Female	Stage 1 or local	proximal	0	1624
GECCO_2058	85	Male	Stage 2/3 or regional	proximal	0	3199
GECCO_2057	81	Female	Stage 1 or local	proximal	0	2429
GECCO_2056	77	Female	Stage 2/3 or regional	proximal	0	1092
GECCO_2055	76	Female	Stage 1 or local	proximal	0	1554
GECCO_2054	74	Male	Stage 2/3 or regional	proximal	0	2471
GECCO_2053	78	Male	Stage 1 or local	rectal	0	2856
GECCO_2052	86	Male	Stage 2/3 or regional	rectal	1	665
GECCO_2051	74	Female	Stage 1 or local	rectal	0	1281
GECCO_2050	78	Female	Stage 2/3 or regional	distal	0	826
GECCO_2049	79	Female	Stage 1 or local	distal	0	2513
GECCO_2048	71	Female	Stage 2/3 or regional	rectal	0	4802
GECCO_2047	82	Female	Stage 2/3 or regional	rectal	0	1141
GECCO_2046	85	Male	Stage 1 or local	proximal	1	910
GECCO_2045	70	Male	Stage 4 or distant	proximal	0	2695
GECCO_2044	79	Female	Stage 2/3 or regional	proximal	0	1113
GECCO_2043	90 or older	Female	Stage 1 or local	proximal	0	322
GECCO_2042	85	Female	Stage 2/3 or regional	proximal	0	273
GECCO_2041	69	Female	Stage 1 or local	distal	0	4200
GECCO_2040	78	Female	Stage 4 or distant	distal	1	1519
GECCO_2039	82	Male	Stage 2/3 or regional	proximal	0	1967
GECCO_2038	66	Female	Stage 2/3 or regional	distal	0	3255
GECCO_2037	69	Female	Stage 1 or local	distal	0	1694
GECCO_2036	73	Female	Stage 2/3 or regional	proximal	0	2184
GECCO_2035	80	Female	Stage 2/3 or regional	proximal	1	1533
GECCO_2034	73	Female	Stage 2/3 or regional	proximal	0	1379
GECCO_2033	65	Male	Stage 1 or local	distal	0	4732
GECCO_2032	81	Female	Stage 2/3 or regional	proximal	0	1106
GECCO_2031	82	Female	Stage 1 or local	rectal	0	1813
GECCO_2030	75	Female	Stage 2/3 or regional	proximal	0	2289
GECCO_2029	85	Female	Stage 1 or local	rectal	0	959
GECCO_2028	81	Female	Stage 1 or local	rectal	0	1946
GECCO_2027	76	Male	Stage 2/3 or regional	distal	0	609
GECCO_2026	75	Female	Stage 1 or local	proximal	0	987
GECCO_2024	80	Female	Stage 2/3 or regional	proximal	0	1589
GECCO_2023	81	Male	Stage 2/3 or regional	proximal	0	560
GECCO_2022	85	Male	Stage 2/3 or regional	proximal	0	910
GECCO_2021	86	Female	Stage 1 or local	proximal	0	2548
GECCO_2020	81	Female	Stage 2/3 or regional	proximal	0	707
GECCO_2019	83	Female	Stage 1 or local	proximal	0	2373
GECCO_2018	75	Female	Stage 2/3 or regional	proximal	1	1064
GECCO_2017	72	Female	Stage 1 or local	proximal	0	4963
GECCO_2016	79	Male	Stage 1 or local	proximal	0	2744
GECCO_2015	81	Female	Stage 1 or local	proximal	0	1890
GECCO_2014	74	Female	Stage 1 or local	rectal	0	1743
GECCO_2013	66	Male	Stage 2/3 or regional	proximal	0	3458
GECCO_2012	85	Female	Stage 2/3 or regional	distal	0	2177
GECCO_2011	74	Male	Stage 1 or local	proximal	0	1218
GECCO_2010	82	Female	Stage 1 or local	rectal	0	861
GECCO_2009	90 or older	Female	Stage 1 or local	proximal	0	350
GECCO_2008	72	Male	Stage 2/3 or regional	distal	0	2331
GECCO_2007	65	Female	Stage 2/3 or regional	proximal	0	889
GECCO_2006	74	Male	Stage 2/3 or regional	proximal	0	2044
GECCO_2005	82	Male	Stage 2/3 or regional	distal	0	1547
GECCO_2004	80	Male	Stage 2/3 or regional	distal	0	1428
GECCO_2003	76	Male	Stage 2/3 or regional	proximal	1	1505
GECCO_2002	77	Male	Stage 2/3 or regional	proximal	0	504
GECCO_1236	70	Female	Stage 2/3 or regional	rectal	NA	2772.82
GECCO_1235	53	Female	Stage 1 or local	distal	NA	2652.21
GECCO_1234	78	Male	Stage 2/3 or regional	distal	NA	2837.8
GECCO_1228	49	Male	Stage 1 or local	rectal	NA	2447.41
GECCO_1227	50	Female	Stage 2/3 or regional	rectal	NA	2533.21
GECCO_1226	67	Male	Stage 2/3 or regional	proximal	NA	2142.87
GECCO_1225	66	Male	Stage 4 or distant	rectal	NA	1629.57
GECCO_1223	66	Male	Stage 2/3 or regional	proximal	NA	4675.99
GECCO_1222	82	Male	Stage 2/3 or regional	distal	NA	1122.19
GECCO_1221	85	Female	Stage 2/3 or regional	distal	NA	1730.72
GECCO_1220	81	Female	Stage 2/3 or regional	proximal	NA	1357.46
GECCO_1219	83	Female	Stage 2/3 or regional	rectal	NA	2180.57
GECCO_1218	64	Male	Stage 2/3 or regional	proximal	NA	4543.63
GECCO_1217	76	Male	Stage 2/3 or regional	rectal	NA	749.24
GECCO_1216	62	Male	Stage 2/3 or regional	rectal	NA	4549.06
GECCO_1215	60	Female	Stage 2/3 or regional	proximal	NA	1828.82
GECCO_1213	81	Male	Stage 2/3 or regional	rectal	NA	3780.7
GECCO_1210	47	Male	Stage 2/3 or regional	rectal	NA	5150.63
GECCO_1209	68	Female	Stage 2/3 or regional	distal	NA	3377.36
GECCO_1208	67	Female	Stage 4 or distant	proximal	NA	97.7175
GECCO_1207	55	Male	Stage 2/3 or regional	proximal	NA	2459.85
GECCO_1206	59	Male	Stage 2/3 or regional	proximal	NA	4870.58
GECCO_1205	86	Male	Stage 2/3 or regional	proximal	NA	1440.08
GECCO_1203	72	Female	Stage 2/3 or regional	proximal	NA	1562.84
GECCO_1202	72	Male	Stage 4 or distant	rectal	NA	337.452
GECCO_1200	68	Male	Stage 2/3 or regional	distal	NA	2089.32
GECCO_1199	38	Female	Stage 4 or distant	proximal	NA	4985.05
GECCO_1198	70	Female	Stage 2/3 or regional	proximal	NA	3886.78
GECCO_1197	77	Male	Stage 4 or distant	proximal	NA	267.983
GECCO_1196	75	Male	Stage 4 or distant	distal	NA	549.64
GECCO_1194	67	Male	Stage 1 or local	rectal	NA	5368.41
GECCO_1193	83	Male	Stage 2/3 or regional	proximal	NA	5119.7
GECCO_1192	63	Female	Stage 2/3 or regional	proximal	NA	5129.71
GECCO_1190	73	Female	Stage 2/3 or regional	distal	NA	3744.46
GECCO_1189	74	Male	Stage 2/3 or regional	proximal	NA	5107.4
GECCO_1188	76	Male	Stage 4 or distant	proximal	NA	628.638
GECCO_1187	79	Male	Stage 2/3 or regional	proximal	NA	3750.62
GECCO_1186	68	Female	Stage 4 or distant	distal	NA	1813.35
GECCO_1185	84	Male	Stage 2/3 or regional	proximal	NA	352.255
GECCO_1183	47	Female	Stage 2/3 or regional	rectal	NA	3837.2
GECCO_1182	55	Female	Stage 4 or distant	rectal	NA	3817.29
GECCO_1181	84	Female	Stage 2/3 or regional	proximal	NA	4415.36
GECCO_1180	74	Female	Stage 2/3 or regional	proximal	NA	4546.87
GECCO_1178	78	Female	Stage 2/3 or regional	distal	NA	1595.63
GECCO_1177	69	Male	Stage 1 or local	proximal	NA	1660.81
GECCO_1176	58	Female	Stage 2/3 or regional	rectal	NA	3829.71
GECCO_1174	50	Female	Stage 1 or local	distal	NA	5340.74
GECCO_1172	57	Male	Stage 1 or local	proximal	NA	4255.95
GECCO_1171	58	Male	Stage 2/3 or regional	proximal	NA	3919.04
GECCO_1170	73	Male	Stage 4 or distant	proximal	NA	700.862
GECCO_1169	84	Male	Stage 2/3 or regional	proximal	NA	781.587
GECCO_1168	79	Male	Stage 2/3 or regional	distal	NA	3154.44
GECCO_1167	61	Male	Stage 2/3 or regional	proximal	NA	3987.12
GECCO_1166	58	Male	Stage 2/3 or regional	proximal	NA	4027.43
GECCO_1164	44	Male	NA	rectal	NA	4464.42
GECCO_1163	74	Male	Stage 1 or local	rectal	NA	2359.85
GECCO_1162	53	Female	Stage 2/3 or regional	distal	NA	574.415
GECCO_1161	65	Male	Stage 2/3 or regional	distal	NA	4066.61
GECCO_1160	47	Male	Stage 4 or distant	rectal	NA	859.795
GECCO_1155	63	Male	Stage 2/3 or regional	rectal	NA	2643.8
GECCO_1154	59	Female	Stage 4 or distant	proximal	NA	733.305
GECCO_1153	70	Male	Stage 1 or local	proximal	NA	3739.62
GECCO_1152	67	Male	Stage 2/3 or regional	rectal	NA	3123.28
GECCO_1151	79	Male	Stage 2/3 or regional	proximal	NA	2166.95
GECCO_1149	78	Male	NA	rectal	NA	1731.43
GECCO_1148	58	Male	Stage 4 or distant	distal	NA	6142.28
GECCO_1147	81	Female	NA	proximal	NA	1854.6
GECCO_1146	71	Male	Stage 4 or distant	proximal	NA	633.37
GECCO_1145	76	Male	NA	distal	NA	1869.29
GECCO_1144	39	Male	NA	distal	NA	1909.72
GECCO_1143	35	Female	NA	distal	NA	1910.29
GECCO_1142	74	Female	NA	distal	NA	1905
GECCO_1141	77	Male	NA	NA	NA	2907.77
GECCO_1140	66	Female	NA	rectal	NA	3416.78
GECCO_1138	75	Female	Stage 2/3 or regional	rectal	NA	1938.29
GECCO_1137	68	Male	NA	rectal	NA	2360.99
GECCO_1136	70	Male	NA	rectal	NA	2330.75
GECCO_1135	63	Male	Stage 4 or distant	distal	NA	1965.89
GECCO_1134	57	Female	NA	distal	NA	4136.29
GECCO_1132	54	Female	NA	proximal	NA	2488.75
GECCO_1131	88	Female	NA	distal	NA	2113.16
GECCO_1130	45	Male	NA	rectal	NA	2745.01
GECCO_1129	61	Male	NA	rectal	NA	2218.82
GECCO_1128	90 or older	Female	NA	NA	NA	2206.93
GECCO_1127	68	Female	NA	rectal	NA	2556.32
GECCO_1126	68	Male	NA	rectal	NA	749.538
GECCO_1125	75	Male	NA	NA	NA	2192.18
GECCO_1124	62	Female	NA	rectal	NA	5761.82
GECCO_1123	64	Male	NA	distal	NA	2226.99
GECCO_1121	66	Male	Stage 4 or distant	NA	NA	2438.27
GECCO_1120	71	Male	NA	proximal	NA	1050.97
GECCO_1119	62	Male	NA	rectal	NA	2792.08
GECCO_1118	57	Male	NA	NA	NA	2456.3
GECCO_1117	85	Male	NA	rectal	NA	1225.29
GECCO_1116	80	Male	NA	distal	NA	2283.51
GECCO_1115	64	Male	NA	proximal	NA	2304.93
GECCO_1114	57	Male	NA	proximal	NA	2946.96
GECCO_1113	62	Male	NA	distal	NA	2344.55
GECCO_1112	61	Male	NA	NA	NA	2900.12
GECCO_1111	72	Female	NA	rectal	NA	5378.66
GECCO_1110	62	Male	NA	proximal	NA	1268.65
GECCO_1109	69	Female	NA	rectal	NA	2281.15
GECCO_1108	74	Female	NA	distal	NA	2529.34
GECCO_1107	65	Male	NA	NA	NA	3899.08
GECCO_1106	66	Male	Stage 2/3 or regional	proximal	NA	2114.61
GECCO_1105	65	Male	NA	rectal	NA	2371
GECCO_1104	55	Male	NA	proximal	NA	2368.45
GECCO_1103	77	Male	NA	rectal	NA	2402.78
GECCO_1102	60	Male	NA	proximal	NA	2445.45
GECCO_1101	69	Female	NA	rectal	NA	2963.17
GECCO_1100	62	Male	NA	proximal	NA	3320.69
GECCO_1096	81	Male	Stage 4 or distant	NA	NA	1034.07
GECCO_1095	57	Male	NA	proximal	NA	3283.65
GECCO_1094	84	Male	NA	distal	NA	4151.15
GECCO_1093	46	Male	NA	rectal	NA	2101.73
GECCO_1091	78	Female	Stage 4 or distant	distal	NA	4052.49
GECCO_1090	60	Female	NA	rectal	NA	4702.43
GECCO_1089	69	Male	NA	proximal	NA	1485.14
GECCO_1085	69	Male	NA	distal	NA	3241.64
GECCO_1084	60	Female	NA	rectal	NA	3515.28
GECCO_1083	63	Male	Stage 4 or distant	distal	NA	596.533
GECCO_1082	74	Female	NA	distal	NA	3623.79
GECCO_1081	52	Male	NA	rectal	NA	3636.74
GECCO_1080	70	Female	NA	proximal	NA	3668.7
GECCO_1078	77	Male	NA	proximal	NA	3524.07
GECCO_1077	57	Male	NA	rectal	NA	3604.82
GECCO_1076	62	Male	NA	distal	NA	6405.98
GECCO_1075	80	Female	NA	distal	NA	NA
GECCO_1074	86	Female	NA	NA	NA	3490.61
GECCO_1073	78	Female	NA	distal	NA	3308.65
GECCO_1072	50	Male	Stage 4 or distant	rectal	NA	561.053
GECCO_1071	53	Female	NA	proximal	NA	3850.64
GECCO_1069	54	Female	NA	rectal	NA	3884.61
GECCO_1067	59	Female	NA	distal	NA	3985.62
GECCO_1066	79	Male	NA	distal	NA	844.83
GECCO_1065	34	Female	NA	rectal	NA	4598.5
GECCO_1064	72	Male	NA	rectal	NA	3791.05
GECCO_1063	75	Male	NA	distal	NA	285.115
GECCO_1062	50	Female	NA	distal	NA	5435.7
GECCO_1061	76	Male	NA	rectal	NA	2375.52
GECCO_1060	62	Female	NA	distal	NA	5738.34
GECCO_1058	76	Male	NA	proximal	NA	3823.29
GECCO_1057	50	Male	NA	NA	NA	3854.76
GECCO_1055	58	Female	NA	rectal	NA	804.315
GECCO_1054	67	Female	Stage 1 or local	distal	NA	3066.8
GECCO_1052	65	Female	NA	distal	NA	4567.07
GECCO_1051	53	Female	Stage 2/3 or regional	proximal	NA	4824.42
GECCO_1049	69	Male	NA	rectal	NA	4668.1
GECCO_1047	84	Female	Stage 2/3 or regional	rectal	NA	178.468
GECCO_1044	64	Male	Stage 2/3 or regional	proximal	NA	5023.72
GECCO_1041	54	Female	Stage 1 or local	rectal	NA	4459.27
GECCO_1039	55	Female	Stage 2/3 or regional	distal	NA	4785.06
GECCO_1038	51	Male	Stage 1 or local	proximal	NA	4782.09
GECCO_1036	71	Male	Stage 2/3 or regional	rectal	NA	1649.99
GECCO_1035	72	Female	Stage 2/3 or regional	distal	NA	1748.42
GECCO_1034	71	Male	Stage 1 or local	proximal	NA	4221.68
GECCO_1033	59	Male	Stage 2/3 or regional	rectal	NA	4781.83
GECCO_1032	78	Male	Stage 2/3 or regional	proximal	NA	1972.21
GECCO_1026	69	Male	Stage 2/3 or regional	distal	NA	4867.15
GECCO_1025	70	Male	Stage 2/3 or regional	distal	NA	4089.92
GECCO_1024	54	Female	Stage 2/3 or regional	rectal	NA	3849.53
GECCO_1020	75	Female	Stage 4 or distant	proximal	NA	800.355
GECCO_1016	69	Male	Stage 2/3 or regional	distal	NA	1043.69
GECCO_1013	69	Male	Stage 2/3 or regional	distal	NA	4539.25
GECCO_1011	71	Female	NA	distal	NA	5244.34
GECCO_1009	55	Female	Stage 1 or local	distal	NA	5271.05
GECCO_1008	79	Male	Stage 1 or local	distal	NA	2467.61
GECCO_1007	55	Male	Stage 4 or distant	distal	NA	2523.18
GECCO_1006	78	Male	Stage 2/3 or regional	distal	NA	762.605
GECCO_1005	81	Male	Stage 1 or local	proximal	NA	706.55
GECCO_1002	65	Female	Stage 4 or distant	rectal	NA	321.217
GECCO_0719	49	Female	Stage 4 or distant	proximal	NA	NA
GECCO_0718	42	Male	Stage 2/3 or regional	distal	NA	NA
GECCO_0713	42	Female	Stage 2/3 or regional	proximal	NA	NA
GECCO_0710	71	Female	Stage 1 or local	NA	0	5606
GECCO_0709	47	Male	NA	distal	NA	NA
GECCO_0706	49	Female	Stage 2/3 or regional	proximal	0	2660
GECCO_0705	64	Male	Stage 2/3 or regional	distal	1	1220
GECCO_0704	69	Male	Stage 1 or local	distal	0	2446
GECCO_0703	46	Female	Stage 2/3 or regional	rectal	NA	NA
GECCO_0700	60	Female	Stage 2/3 or regional	proximal	0	6405
GECCO_0697	32	Female	NA	distal	NA	NA
GECCO_0696	45	Female	NA	proximal	NA	NA
GECCO_0695	46	Female	NA	proximal	NA	NA
GECCO_0694	21	Female	Stage 2/3 or regional	distal	NA	NA
GECCO_0693	33	Female	Stage 1 or local	distal	0	5573
GECCO_0691	74	Female	Stage 1 or local	distal	0	3840
GECCO_0690	72	Female	Stage 2/3 or regional	proximal	0	3461
GECCO_0689	64	Female	Stage 2/3 or regional	proximal	0	5182
GECCO_0688	59	Female	Stage 2/3 or regional	proximal	0	6234
GECCO_0687	67	Female	Stage 1 or local	proximal	0	1088
GECCO_0686	59	Female	Stage 2/3 or regional	distal	0	5577
GECCO_0685	66	Female	Stage 2/3 or regional	proximal	0	2701
GECCO_0684	74	Male	NA	proximal	0	5228
GECCO_0683	65	Female	Stage 1 or local	proximal	0	5468
GECCO_0682	62	Male	Stage 1 or local	rectal	0	5079
GECCO_0681	58	Male	NA	distal	0	4212
GECCO_0680	70	Female	Stage 2/3 or regional	proximal	0	6076
GECCO_0678	60	Female	Stage 1 or local	rectal	0	6138
GECCO_0676	72	Female	Stage 2/3 or regional	proximal	0	5974
GECCO_0675	28	Female	NA	proximal	NA	NA
GECCO_0674	38	Female	NA	proximal	NA	NA
GECCO_0672	41	Female	NA	proximal	NA	NA
GECCO_0669	45	Male	NA	proximal	NA	NA
GECCO_0667	43	Male	Stage 4 or distant	proximal	NA	NA
GECCO_0666	44	Male	NA	distal	NA	NA
GECCO_0665	47	Female	NA	distal	NA	NA
GECCO_0664	39	Male	NA	rectal	NA	NA
GECCO_0663	41	Female	NA	rectal	NA	NA
GECCO_0662	48	Female	NA	rectal	NA	NA
GECCO_0660	46	Female	Stage 4 or distant	distal	NA	NA
GECCO_0659	44	Female	NA	distal	NA	NA
GECCO_0657	47	Female	NA	distal	NA	NA
GECCO_0656	70	Male	Stage 2/3 or regional	proximal	0	2247
GECCO_0655	47	Female	Stage 4 or distant	distal	NA	NA
GECCO_0654	65	Male	Stage 2/3 or regional	distal	1	524
GECCO_0653	39	Female	NA	proximal	NA	NA
GECCO_0651	53	Male	Stage 2/3 or regional	distal	NA	1337
GECCO_0650	48	Male	Stage 4 or distant	proximal	NA	NA
GECCO_0649	48	Male	NA	proximal	NA	NA
GECCO_0647	42	Male	Stage 4 or distant	proximal	NA	NA
GECCO_0646	59	Female	Stage 2/3 or regional	distal	0	6122
GECCO_0645	70	Female	Stage 2/3 or regional	proximal	1	1383
GECCO_0644	68	Female	Stage 2/3 or regional	rectal	0	5108
GECCO_0643	61	Female	Stage 1 or local	proximal	0	5264
GECCO_0642	57	Female	Stage 2/3 or regional	distal	0	6006
GECCO_0641	68	Female	Stage 2/3 or regional	distal	0	5619
GECCO_0638	50	Female	Stage 2/3 or regional	proximal	0	5489
GECCO_0637	46	Male	NA	proximal	1	1123
GECCO_0635	60	Female	Stage 2/3 or regional	proximal	0	4021
GECCO_0634	74	Male	Stage 2/3 or regional	proximal	0	3280
GECCO_0633	40	Female	NA	rectal	NA	NA
GECCO_0632	47	Male	Stage 1 or local	rectal	NA	NA
GECCO_0631	42	Male	NA	distal	NA	NA
GECCO_0630	52	Male	Stage 1 or local	rectal	0	3736
GECCO_0629	47	Male	NA	distal	NA	NA
GECCO_0628	23	Female	Stage 2/3 or regional	distal	NA	NA
GECCO_0627	41	Female	Stage 2/3 or regional	distal	NA	NA
GECCO_0624	23	Male	Stage 2/3 or regional	proximal	NA	NA
GECCO_0622	43	Female	NA	distal	NA	NA
GECCO_0621	48	Male	Stage 1 or local	rectal	NA	NA
GECCO_0620	74	Female	Stage 2/3 or regional	proximal	1	886
GECCO_0618	54	Female	Stage 2/3 or regional	distal	0	6739
GECCO_0617	43	Female	Stage 2/3 or regional	proximal	1	1428
GECCO_0616	48	Male	Stage 1 or local	distal	NA	NA
GECCO_0615	54	Female	Stage 1 or local	rectal	0	4659
GECCO_0614	58	Male	Stage 1 or local	distal	0	4733
GECCO_0613	46	Male	Stage 1 or local	rectal	0	4764
GECCO_0612	48	Female	Stage 2/3 or regional	distal	NA	NA
GECCO_0611	31	Male	Stage 4 or distant	proximal	NA	NA
GECCO_0610	47	Female	Stage 4 or distant	proximal	NA	NA
GECCO_0609	43	Female	Stage 4 or distant	proximal	NA	NA
GECCO_0607	72	Male	Stage 2/3 or regional	rectal	NA	3162
GECCO_0604	36	Male	Stage 2/3 or regional	distal	NA	NA
GECCO_0603	59	Female	Stage 2/3 or regional	proximal	0	5232
GECCO_0602	44	Female	Stage 1 or local	distal	NA	NA
GECCO_0599	42	Male	Stage 2/3 or regional	proximal	NA	NA
GECCO_0597	69	Female	Stage 2/3 or regional	proximal	0	5042
GECCO_0596	44	Female	Stage 1 or local	rectal	NA	NA
GECCO_0594	36	Male	NA	rectal	NA	NA
GECCO_0593	60	Male	Stage 2/3 or regional	distal	0	6066
GECCO_0592	42	Male	Stage 4 or distant	NA	NA	NA
GECCO_0591	46	Female	NA	distal	NA	NA
GECCO_0590	37	Male	Stage 2/3 or regional	proximal	NA	NA
GECCO_0589	35	Female	Stage 2/3 or regional	proximal	NA	NA
GECCO_0588	44	Male	Stage 1 or local	rectal	NA	NA
GECCO_0587	48	Male	Stage 4 or distant	distal	NA	NA
GECCO_0586	45	Male	Stage 2/3 or regional	proximal	NA	NA
GECCO_0585	46	Female	Stage 2/3 or regional	rectal	NA	NA
GECCO_0583	38	Female	NA	distal	NA	NA
GECCO_0582	43	Female	NA	distal	NA	NA
GECCO_0580	35	Female	Stage 2/3 or regional	rectal	NA	NA
GECCO_0579	46	Male	Stage 2/3 or regional	proximal	NA	NA
GECCO_0578	47	Female	Stage 2/3 or regional	proximal	NA	NA
GECCO_0577	42	Male	Stage 1 or local	distal	NA	NA
GECCO_0576	37	Male	Stage 2/3 or regional	distal	NA	NA
GECCO_0575	45	Female	Stage 1 or local	proximal	NA	NA
GECCO_0573	58	Male	Stage 2/3 or regional	distal	1	705
GECCO_0572	64	Female	Stage 2/3 or regional	proximal	0	5880
GECCO_0568	39	Female	Stage 1 or local	distal	NA	NA
GECCO_0567	54	Male	Stage 2/3 or regional	distal	0	5310
GECCO_0566	64	Female	Stage 2/3 or regional	rectal	0	4825
GECCO_0565	38	Female	Stage 2/3 or regional	distal	NA	NA
GECCO_0564	38	Male	Stage 2/3 or regional	rectal	NA	NA
GECCO_0563	60	Male	NA	distal	0	3422
GECCO_0562	51	Male	Stage 1 or local	rectal	0	4075
GECCO_0561	62	Female	Stage 1 or local	rectal	0	6223
GECCO_0560	37	Male	Stage 1 or local	rectal	0	3911
GECCO_0559	57	Male	NA	distal	0	3356
GECCO_0558	40	Male	Stage 2/3 or regional	proximal	0	5566
GECCO_0557	51	Male	Stage 2/3 or regional	distal	0	5500
GECCO_0556	63	Female	Stage 2/3 or regional	proximal	0	3977
GECCO_0554	53	Male	Stage 1 or local	proximal	NA	548
GECCO_0552	55	Female	Stage 1 or local	distal	0	5150
GECCO_0549	70	Female	NA	rectal	0	4942
GECCO_0548	69	Male	Stage 2/3 or regional	rectal	NA	5654
GECCO_0547	69	Female	Stage 2/3 or regional	distal	0	2694
GECCO_0546	50	Male	Stage 2/3 or regional	distal	0	228
GECCO_0545	63	Male	Stage 1 or local	distal	0	5836
GECCO_0544	69	Male	Stage 2/3 or regional	distal	0	2501
GECCO_0543	47	Male	Stage 2/3 or regional	distal	0	5563
GECCO_0542	52	Male	Stage 2/3 or regional	distal	0	2619
GECCO_0541	56	Female	Stage 2/3 or regional	rectal	0	5526
GECCO_0539	57	Male	Stage 4 or distant	distal	1	1170
GECCO_0538	37	Female	Stage 2/3 or regional	distal	0	5722
GECCO_0537	54	Male	Stage 2/3 or regional	proximal	1	1773
GECCO_0536	36	Male	Stage 2/3 or regional	proximal	0	5949
GECCO_0535	74	Female	Stage 2/3 or regional	proximal	0	3693
GECCO_0534	67	Female	Stage 1 or local	proximal	0	5085
GECCO_0533	62	Male	Stage 2/3 or regional	distal	0	5824
GECCO_0532	69	Male	Stage 1 or local	proximal	0	3124
GECCO_0530	66	Female	Stage 2/3 or regional	proximal	0	5488
GECCO_0529	46	Female	Stage 1 or local	distal	0	5977
GECCO_0528	57	Male	Stage 1 or local	proximal	1	1580
GECCO_0527	65	Male	Stage 4 or distant	proximal	NA	2675
GECCO_0526	74	Female	Stage 2/3 or regional	proximal	0	4078
GECCO_0525	52	Male	Stage 2/3 or regional	rectal	0	4248
GECCO_0524	56	Male	NA	rectal	0	5161
GECCO_0523	66	Female	Stage 2/3 or regional	proximal	0	5403
GECCO_0520	48	Female	Stage 2/3 or regional	proximal	1	2026
GECCO_0518	63	Male	Stage 1 or local	proximal	0	1558
GECCO_0515	55	Female	Stage 1 or local	proximal	0	2125
GECCO_0514	73	Female	Stage 2/3 or regional	distal	0	4582
GECCO_0513	45	Female	Stage 2/3 or regional	distal	1	926
GECCO_0512	47	Female	Stage 2/3 or regional	rectal	0	3726
GECCO_0511	51	Female	Stage 2/3 or regional	distal	0	5589
GECCO_0510	61	Female	Stage 2/3 or regional	proximal	0	5248
GECCO_0509	43	Male	Stage 2/3 or regional	rectal	NA	NA
GECCO_0508	69	Male	Stage 2/3 or regional	proximal	0	2786
GECCO_0507	54	Female	NA	proximal	0	5181
GECCO_0506	40	Female	Stage 1 or local	distal	NA	NA
GECCO_0504	56	Male	Stage 2/3 or regional	rectal	0	4394
GECCO_0503	59	Male	Stage 1 or local	rectal	0	5373
GECCO_0502	74	Female	Stage 4 or distant	proximal	1	726
GECCO_0500	70	Female	Stage 2/3 or regional	distal	0	2392
GECCO_0498	59	Male	Stage 2/3 or regional	proximal	0	5499
GECCO_0495	66	Male	Stage 2/3 or regional	proximal	0	5119
GECCO_0494	66	Female	Stage 1 or local	distal	0	5574
GECCO_0493	72	Female	Stage 1 or local	proximal	0	3516
GECCO_0491	68	Female	Stage 2/3 or regional	distal	0	4447
GECCO_0489	57	Male	Stage 1 or local	distal	1	2092
GECCO_0488	50	Male	Stage 2/3 or regional	distal	0	5112
GECCO_0487	33	Male	Stage 2/3 or regional	distal	1	556
GECCO_0486	60	Female	Stage 2/3 or regional	distal	0	5416
GECCO_0485	69	Female	Stage 1 or local	proximal	0	3853
GECCO_0484	64	Female	Stage 2/3 or regional	proximal	0	3370
GECCO_0483	57	Male	Stage 4 or distant	proximal	0	592
GECCO_0482	52	Male	Stage 2/3 or regional	proximal	0	2799
GECCO_0481	54	Female	NA	rectal	0	5588
GECCO_0480	70	Female	Stage 1 or local	proximal	0	3805
GECCO_0479	62	Female	NA	proximal	0	3754
GECCO_0478	54	Male	Stage 2/3 or regional	proximal	0	5611
GECCO_0477	52	Male	Stage 2/3 or regional	distal	0	5507
GECCO_0475	NA	Male	Stage 1 or local	proximal	0	5202
GECCO_0473	72	Female	Stage 1 or local	proximal	0	3387
GECCO_0472	52	Female	Stage 2/3 or regional	rectal	1	707
GECCO_0470	62	Female	Stage 4 or distant	proximal	0	5393
GECCO_0469	60	Male	Stage 2/3 or regional	distal	0	1457
GECCO_0467	74	Female	Stage 2/3 or regional	proximal	0	5127
GECCO_0464	69	Male	Stage 2/3 or regional	rectal	0	5111
GECCO_0463	58	Female	Stage 4 or distant	proximal	1	921
GECCO_0460	62	Male	Stage 2/3 or regional	proximal	1	1466
GECCO_0458	54	Female	Stage 2/3 or regional	proximal	0	5577
GECCO_0457	51	Male	Stage 4 or distant	proximal	1	390
GECCO_0455	73	Female	Stage 2/3 or regional	distal	0	1973
GECCO_0454	57	Male	Stage 2/3 or regional	rectal	0	2723
GECCO_0453	55	Female	Stage 2/3 or regional	distal	0	5346
GECCO_0452	64	Female	Stage 2/3 or regional	proximal	0	301
GECCO_0451	55	Female	Stage 2/3 or regional	distal	0	5020
GECCO_0450	42	Female	Stage 4 or distant	distal	NA	NA
GECCO_0448	50	Male	Stage 2/3 or regional	proximal	1	2811
GECCO_0447	68	Male	Stage 1 or local	distal	0	4538
GECCO_0445	62	Female	Stage 1 or local	proximal	0	5362
GECCO_0444	72	Female	Stage 2/3 or regional	distal	0	1437
GECCO_0442	57	Female	Stage 2/3 or regional	distal	1	1029
GECCO_0441	40	Male	Stage 2/3 or regional	rectal	NA	NA
GECCO_0440	71	Female	Stage 2/3 or regional	proximal	0	5060
GECCO_0438	66	Female	Stage 2/3 or regional	proximal	1	1063
GECCO_0437	64	Female	Stage 2/3 or regional	proximal	1	1219
GECCO_0435	46	Female	Stage 1 or local	rectal	NA	NA
GECCO_0434	56	Female	Stage 2/3 or regional	proximal	NA	4992
GECCO_0432	54	Female	Stage 1 or local	proximal	0	5048
GECCO_0429	63	Male	Stage 2/3 or regional	distal	1	2067
GECCO_0426	70	Male	Stage 2/3 or regional	rectal	1	1319
GECCO_0425	57	Male	Stage 1 or local	NA	0	5468
GECCO_0424	42	Male	Stage 2/3 or regional	distal	0	5215
GECCO_0423	53	Female	Stage 2/3 or regional	proximal	0	5751
GECCO_0422	53	Male	Stage 2/3 or regional	rectal	0	5267
GECCO_0421	67	Female	Stage 1 or local	rectal	1	2680
GECCO_0420	64	Male	Stage 1 or local	proximal	0	3726
GECCO_0418	58	Male	NA	rectal	0	5515
GECCO_0417	69	Male	Stage 1 or local	proximal	0	5160
GECCO_0416	52	Female	Stage 2/3 or regional	distal	0	4002
GECCO_0415	66	Female	Stage 4 or distant	proximal	1	299
GECCO_0414	63	Male	Stage 4 or distant	distal	1	451
GECCO_0413	58	Male	Stage 1 or local	rectal	0	5099
GECCO_0412	59	Male	Stage 2/3 or regional	proximal	1	1023
GECCO_0411	53	Male	Stage 2/3 or regional	distal	0	5105
GECCO_0410	73	Male	Stage 2/3 or regional	proximal	0	3791
GECCO_0409	52	Male	Stage 2/3 or regional	proximal	1	751
GECCO_0408	69	Female	NA	rectal	0	5607
GECCO_0407	74	Male	Stage 1 or local	proximal	0	2763
GECCO_0406	71	Male	Stage 2/3 or regional	proximal	0	5700
GECCO_0404	42	Female	Stage 2/3 or regional	proximal	1	920
GECCO_0401	74	Female	Stage 2/3 or regional	distal	1	489
GECCO_0396	60	Female	Stage 2/3 or regional	rectal	0	5604
GECCO_0395	70	Male	Stage 2/3 or regional	distal	0	5183
GECCO_0394	45	Female	Stage 2/3 or regional	proximal	0	5370
GECCO_0393	48	Female	Stage 2/3 or regional	distal	0	5096
GECCO_0392	73	Male	Stage 2/3 or regional	proximal	0	5247
GECCO_0391	58	Male	Stage 1 or local	proximal	0	5001
GECCO_0390	65	Male	Stage 2/3 or regional	rectal	0	5738
GECCO_0389	70	Female	Stage 2/3 or regional	proximal	0	3200
GECCO_0387	60	Male	Stage 2/3 or regional	proximal	0	5697
GECCO_0386	74	Female	Stage 1 or local	rectal	0	5438
GECCO_0385	70	Male	Stage 1 or local	proximal	0	5425
GECCO_0384	57	Male	Stage 1 or local	proximal	0	5307
GECCO_0383	72	Male	Stage 2/3 or regional	rectal	1	966
GECCO_0382	73	Male	Stage 2/3 or regional	distal	0	1982
GECCO_0381	68	Male	Stage 1 or local	distal	0	5230
GECCO_0379	59	Male	Stage 2/3 or regional	distal	0	5411
GECCO_0378	55	Female	Stage 2/3 or regional	distal	0	5900
GECCO_0377	68	Male	Stage 2/3 or regional	distal	0	5692
GECCO_0376	51	Male	Stage 4 or distant	distal	1	524
GECCO_0375	53	Female	Stage 2/3 or regional	proximal	NA	5397
GECCO_0374	55	Female	Stage 2/3 or regional	distal	1	1119
GECCO_0373	69	Female	Stage 2/3 or regional	rectal	1	1407
GECCO_0371	54	Male	Stage 2/3 or regional	distal	1	3553
GECCO_0368	46	Female	Stage 4 or distant	distal	1	2190
GECCO_0367	56	Male	Stage 1 or local	rectal	0	5873
GECCO_0365	70	Male	NA	rectal	0	5346
GECCO_0364	39	Female	Stage 2/3 or regional	rectal	1	1218
GECCO_0361	70	Male	Stage 2/3 or regional	distal	NA	4814
GECCO_0359	51	Female	NA	rectal	1	576
GECCO_0356	72	Female	Stage 2/3 or regional	proximal	0	4311
GECCO_0354	74	Female	Stage 1 or local	rectal	1	4489
GECCO_0353	71	Male	Stage 2/3 or regional	distal	0	2941
GECCO_0351	70	Male	Stage 2/3 or regional	distal	NA	6108
GECCO_0348	65	Male	Stage 2/3 or regional	distal	0	534
GECCO_0345	61	Male	Stage 2/3 or regional	distal	0	3915
GECCO_0343	57	Male	NA	distal	1	1216
GECCO_0342	70	Female	Stage 4 or distant	proximal	1	1101
GECCO_0341	55	Female	Stage 2/3 or regional	rectal	0	5944
GECCO_0340	46	Male	NA	distal	0	5663
GECCO_0339	72	Female	Stage 2/3 or regional	proximal	0	2201
GECCO_0338	69	Male	Stage 2/3 or regional	proximal	1	492
GECCO_0337	56	Female	Stage 2/3 or regional	distal	0	6159
GECCO_0336	65	Female	Stage 2/3 or regional	proximal	0	6025
GECCO_0335	69	Female	NA	distal	0	815
GECCO_0334	58	Female	Stage 1 or local	distal	0	4466
GECCO_0333	45	Female	Stage 2/3 or regional	proximal	0	5638
GECCO_0332	45	Female	NA	rectal	1	1645
GECCO_0330	70	Female	Stage 2/3 or regional	proximal	0	5462
GECCO_0328	68	Female	Stage 2/3 or regional	proximal	0	4040
GECCO_0327	73	Female	Stage 2/3 or regional	distal	0	4705
GECCO_0326	51	Female	NA	distal	1	2399
GECCO_0325	68	Female	Stage 2/3 or regional	distal	0	5448
GECCO_0324	73	Female	Stage 1 or local	proximal	0	3335
GECCO_0323	69	Male	Stage 2/3 or regional	proximal	0	1546
GECCO_0322	65	Male	Stage 1 or local	rectal	1	988
GECCO_0321	67	Male	Stage 1 or local	distal	NA	5779
GECCO_0319	40	Male	Stage 1 or local	rectal	0	5479
GECCO_0318	69	Female	Stage 2/3 or regional	distal	1	2939
GECCO_0317	70	Male	Stage 1 or local	rectal	0	3192
GECCO_0316	57	Female	Stage 2/3 or regional	proximal	0	6166
GECCO_0313	59	Female	Stage 4 or distant	distal	1	670
GECCO_0312	53	Male	Stage 2/3 or regional	distal	0	4346
GECCO_0311	70	Female	Stage 2/3 or regional	proximal	0	3231
GECCO_0310	55	Male	Stage 2/3 or regional	distal	0	5908
GECCO_0309	60	Male	NA	distal	1	2175
GECCO_0308	73	Female	Stage 2/3 or regional	distal	1	1174
GECCO_0307	73	Male	Stage 2/3 or regional	distal	0	4585
GECCO_0306	64	Male	Stage 2/3 or regional	distal	1	2236
GECCO_0305	70	Female	Stage 4 or distant	distal	1	1283
GECCO_0304	47	Female	Stage 1 or local	distal	0	2408
GECCO_0303	70	Female	Stage 2/3 or regional	distal	0	5782
GECCO_0301	55	Female	Stage 2/3 or regional	rectal	1	920
GECCO_0299	62	Male	Stage 2/3 or regional	rectal	0	5741
GECCO_0297	54	Male	Stage 2/3 or regional	distal	0	710
GECCO_0296	69	Female	Stage 2/3 or regional	distal	0	3754
GECCO_0295	67	Female	Stage 2/3 or regional	rectal	0	3957
GECCO_0294	72	Female	Stage 2/3 or regional	proximal	0	5274
GECCO_0293	43	Male	Stage 2/3 or regional	proximal	0	660
GECCO_0292	25	Male	Stage 2/3 or regional	proximal	0	2923
GECCO_0291	73	Male	Stage 2/3 or regional	proximal	0	1307
GECCO_0289	64	Female	Stage 2/3 or regional	rectal	1	760
GECCO_0287	70	Male	NA	distal	0	779
GECCO_0280	55	Female	Stage 2/3 or regional	proximal	1	464
GECCO_0279	62	Male	Stage 2/3 or regional	rectal	1	2040
GECCO_0278	66	Male	Stage 1 or local	proximal	0	5101
GECCO_0277	67	Male	Stage 2/3 or regional	rectal	0	3978
GECCO_0276	61	Male	Stage 2/3 or regional	rectal	1	2034
GECCO_0274	53	Male	Stage 2/3 or regional	proximal	1	684
GECCO_0273	73	Female	Stage 1 or local	proximal	0	5945
GECCO_0272	57	Female	Stage 2/3 or regional	rectal	1	2230
GECCO_0268	69	Female	Stage 2/3 or regional	proximal	1	361
GECCO_0267	43	Female	Stage 2/3 or regional	distal	0	5644
GECCO_0265	70	Male	Stage 2/3 or regional	proximal	0	5745
GECCO_0264	59	Female	Stage 4 or distant	proximal	1	397
GECCO_0263	53	Male	Stage 2/3 or regional	rectal	0	5735
GECCO_0262	60	Male	Stage 4 or distant	proximal	0	6297
GECCO_0260	65	Female	Stage 2/3 or regional	proximal	0	5805
GECCO_0259	66	Male	Stage 1 or local	distal	0	280
GECCO_0257	67	Male	Stage 1 or local	distal	0	6131
GECCO_0256	66	Male	Stage 2/3 or regional	proximal	0	353
GECCO_0255	66	Female	Stage 2/3 or regional	proximal	0	4163
GECCO_0251	67	Female	Stage 2/3 or regional	proximal	0	4950
GECCO_0249	69	Female	Stage 2/3 or regional	proximal	0	4976
GECCO_0248	70	Male	Stage 2/3 or regional	proximal	0	3735
GECCO_0247	66	Male	Stage 2/3 or regional	proximal	0	5920
GECCO_0244	60	Male	Stage 2/3 or regional	proximal	NA	6208
GECCO_0243	49	Male	Stage 2/3 or regional	rectal	1	2941
GECCO_0242	55	Male	Stage 4 or distant	proximal	1	856
GECCO_0241	64	Female	Stage 2/3 or regional	proximal	1	788
GECCO_0240	53	Female	Stage 2/3 or regional	rectal	1	2438
GECCO_0239	52	Male	Stage 2/3 or regional	proximal	0	5893
GECCO_0236	71	Male	Stage 2/3 or regional	proximal	1	713
GECCO_0235	64	Male	Stage 2/3 or regional	proximal	0	2141
GECCO_0234	70	Female	Stage 2/3 or regional	proximal	0	4445
GECCO_0233	68	Male	Stage 1 or local	rectal	0	5992
GECCO_0232	68	Female	Stage 1 or local	proximal	0	5863
GECCO_0230	59	Male	Stage 4 or distant	proximal	1	630
GECCO_0229	64	Male	Stage 1 or local	rectal	NA	6113
GECCO_0228	64	Female	Stage 2/3 or regional	proximal	1	699
GECCO_0227	65	Male	Stage 2/3 or regional	rectal	1	736
GECCO_0226	66	Female	Stage 1 or local	rectal	NA	6189
GECCO_0223	69	Female	Stage 2/3 or regional	proximal	1	343
GECCO_0222	60	Female	Stage 2/3 or regional	distal	0	4702
GECCO_0221	54	Male	Stage 2/3 or regional	rectal	0	5392
GECCO_0220	62	Male	Stage 1 or local	distal	0	6226
GECCO_0215	55	Male	Stage 1 or local	rectal	0	2335
GECCO_0214	72	Female	Stage 2/3 or regional	proximal	0	3989
GECCO_0212	33	Male	Stage 2/3 or regional	proximal	0	5901
GECCO_0211	52	Female	Stage 2/3 or regional	proximal	1	265
GECCO_0209	58	Female	Stage 2/3 or regional	proximal	0	6109
GECCO_0208	55	Female	Stage 2/3 or regional	proximal	0	4371
GECCO_0207	66	Male	Stage 4 or distant	proximal	0	5743
GECCO_0206	52	Female	Stage 2/3 or regional	distal	1	1551
GECCO_0205	66	Male	Stage 2/3 or regional	proximal	0	4365
GECCO_0200	71	Female	Stage 2/3 or regional	proximal	0	6495
GECCO_0198	60	Male	Stage 2/3 or regional	proximal	1	245
GECCO_0195	48	Male	Stage 4 or distant	proximal	1	421
GECCO_0194	71	Female	Stage 2/3 or regional	proximal	1	496
GECCO_0191	60	Male	Stage 2/3 or regional	rectal	1	2235
GECCO_0190	58	Female	Stage 2/3 or regional	proximal	1	2998
GECCO_0189	72	Female	Stage 2/3 or regional	proximal	0	1854
GECCO_0187	46	Female	Stage 2/3 or regional	rectal	0	2421
GECCO_0186	57	Male	Stage 2/3 or regional	proximal	0	5781
GECCO_0185	46	Female	Stage 2/3 or regional	distal	1	2866
GECCO_0184	61	Male	NA	rectal	0	5906
GECCO_0183	49	Female	Stage 2/3 or regional	proximal	0	1100
GECCO_0181	65	Male	Stage 1 or local	rectal	0	5740
GECCO_0180	73	Male	Stage 4 or distant	proximal	1	1005
GECCO_0179	66	Male	Stage 2/3 or regional	NA	1	756
GECCO_0177	50	Male	Stage 2/3 or regional	distal	0	5621
GECCO_0176	57	Male	NA	distal	0	5567
GECCO_0175	62	Male	Stage 2/3 or regional	distal	0	5433
GECCO_0173	72	Female	Stage 2/3 or regional	proximal	0	6007
GECCO_0172	71	Female	Stage 2/3 or regional	proximal	0	5824
GECCO_0171	55	Male	Stage 1 or local	proximal	0	6065
GECCO_0170	68	Female	NA	distal	0	2416
GECCO_0167	63	Female	Stage 2/3 or regional	proximal	0	5146
GECCO_0166	66	Male	Stage 2/3 or regional	proximal	0	3237
GECCO_0165	55	Female	Stage 2/3 or regional	proximal	0	6487
GECCO_0164	71	Female	Stage 2/3 or regional	rectal	0	2476
GECCO_0163	46	Male	Stage 4 or distant	rectal	1	2029
GECCO_0162	72	Female	Stage 1 or local	distal	0	3831
GECCO_0161	68	Female	Stage 2/3 or regional	proximal	0	5214
GECCO_0156	48	Female	Stage 2/3 or regional	proximal	0	4344
GECCO_0155	62	Male	Stage 1 or local	rectal	NA	226
GECCO_0153	62	Male	Stage 4 or distant	distal	1	1092
GECCO_0152	67	Female	Stage 2/3 or regional	distal	NA	5292
GECCO_0151	61	Male	Stage 1 or local	distal	0	4063
GECCO_0150	72	Female	Stage 2/3 or regional	distal	0	5608
GECCO_0148	51	Female	Stage 2/3 or regional	proximal	0	5323
GECCO_0147	65	Female	Stage 2/3 or regional	proximal	0	5708
GECCO_0144	59	Female	Stage 2/3 or regional	proximal	0	2057
GECCO_0143	63	Male	Stage 2/3 or regional	distal	0	5348
GECCO_0142	65	Male	Stage 2/3 or regional	proximal	0	5503
GECCO_0141	68	Female	Stage 4 or distant	distal	1	1995
GECCO_0140	58	Female	Stage 2/3 or regional	distal	0	5374
GECCO_0139	63	Male	NA	proximal	0	5439
GECCO_0138	52	Female	Stage 2/3 or regional	proximal	0	5745
GECCO_0137	63	Female	Stage 4 or distant	proximal	1	758
GECCO_0136	42	Female	Stage 1 or local	proximal	0	4397
GECCO_0133	56	Female	Stage 1 or local	proximal	0	5217
GECCO_0131	73	Female	Stage 2/3 or regional	distal	0	2778
[truncated: 107 more rows]
